# Supplementary material for: Transcription factor control of growth rate dependent genes in Saccharomyces cerevisiae: A three factor design
Source: BMC Genomics. 2008 Jul 18;9:341. doi: 10.1186/1471-2164-9-341 (PMC2500033; doi:10.1186/1471-2164-9-341)
Supplement: Additional file 3 — Gene Lists, Gene Ontology and TF Interactions. This *.xls file contains 7 worksheets: (1) full annotation of the 114 (FDR 2%) growth rate-dependent genes up-regulated at increasing dilution rates; (2) full annotation of the 154 (FDR 2%) growth rate-dependent genes down-regulated at increasing dilution rates; (3) full annotation of the nutrient limitation dependent genes (FDR 2%); (4) full annotation of the oxygen availability dependent genes at (FDR 2%); (5–6) Gene Ontology analysis (Process, Function, Component) of the up/down-regulated growth rate genes performed by using GO Term Finder and GO Slim Mapper available at the Saccharomyces Genome Database (SGD) website; (7) Detailed description of the interactions of the transcription factor network presented in figure 4 of the paper. [file 1471-2164-9-341-S3.xls]

## Sheet: Growth_Rate_genes_UP
Probe	Description	Chromosome	Chromosome Location	PubMed	Gene Ontology	Pathway	ORF	GeneName	Alias	Full Description	adjP.value	CA_D03_1_s98.CEL	CA_D03_2_s98.CEL	CA_D03_3_s98.CEL	CA_D1_1_s98.CEL	CA_D1_2_s98.CEL	CA_D1_3_s98.CEL	CA_D2_1_s98.CEL	CA_D2_2_s98.CEL	CA_D2_3_s98.CEL	CO_D03_1_s98.CEL	CO_D03_2_s98.CEL	CO_D03_3_s98.CEL	CO_D1_1_s98.CEL	CO_D1_2_s98.CEL	CO_D1_3_s98.CEL	CO_D2_1_s98.CEL	CO_D2_2_s98.CEL	CO_D2_3_s98.CEL	NA_D03_1_s98.CEL	NA_D03_2_s98.CEL	NA_D03_3_s98.CEL	NA_D1_1_s98.CEL	NA_D1_2_s98.CEL	NA_D1_3_s98.CEL	NA_D2_1_s98.CEL	NA_D2_2_s98.CEL	NA_D2_3_s98.CEL	NO_D03_1_s98.CEL	NO_D03_2_s98.CEL	NO_D03_3_s98.CEL	NO_D1_2_s98.CEL	NO_D1_3_s98.CEL	NO_D2_1_s98.CEL	NO_D2_2_s98.CEL	NO_D2_3_s98.CEL
10053_at	GSP1	12	-721432	7489726, 7638224, 7687541, 7744835, 7816822, 7836422, 7845357, 7948031, 7987414, 8455603, 8521485, 8600522, 8621381, 8676864, 8682292, 8886981, 8896453, 8917531, 9003298, 9121474, 9151683, 9182759, 9199309, 9235958, 9261173, 9321403, 9353254, 9368653, 9395535, 9442897, 9461539, 9545233, 9562621, 9604885, 9742927, 9744791, 9755161, 9770360, 9774653, 9774694, 9860978, 9887094, 9891088, 9971735, 100…	GO:0006364: rRNA processing, GO:0006913: nucleocytoplasmic transport, GO:0006997: nuclear organization and biogenesis, GO:0006997: nuclear organization and biogenesis, GO:0005634: nucleus, GO:0005737: cytoplasm, GO:0003924: GTPase activity, GO:0003924: GTPase activity		YLR293C	GSP1	c("CNR1", "CST17")	GTP binding protein (mammalian Ranp homolog) involved in the maintenance of nuclear organization, RNA processing and transport; regulated by Prp20p, Rna1p, Yrb1p, Yrb2p, Yrp4p, Yrb30p, Cse1p and Kap95p; yeast Gsp2p homolog	0.0179866	10.5567	10.1985	10.3865	9.91024	10.2802	10.4221	11.1699	11.2161	11.2389	9.61331	10.003	9.99037	10.3379	10.7268	10.7857	11.0679	10.696	10.7964	10.2537	10.2607	9.95158	10.5699	10.4961	10.3415	11.4084	10.8263	11.0523	9.95233	9.8788	10.0721	10.288	10.5246	11.0482	10.9199	10.5922
10152_at	DPH5	12	-502164	1508200, 3042777, 8179327, 14562095, 15485916	GO:0017183: peptidyl-diphthamide biosynthetic process from peptidyl-histidine, GO:0017183: peptidyl-diphthamide biosynthetic process from peptidyl-histidine, GO:0005737: cytoplasm, GO:0004164: diphthine synthase activity		YLR172C	DPH5	NA	Methyltransferase required for synthesis of diphthamide, which is a modified histidine residue of translation elongation factor 2 (Eft1p or Eft2p); not essential for viability; GFP-Dph5p fusion protein localizes to the cytoplasm	0.0150082	8.67742	8.39258	8.66706	8.85472	8.60689	8.49559	9.33898	9.42218	9.38341	8.73889	9.07704	8.86551	9.24128	9.19652	9.34698	9.6224	9.30175	9.49355	8.3139	8.1284	8.02686	8.72195	8.7216	8.40506	9.38475	9.30918	9.04022	8.58759	8.76553	8.54416	9.11925	8.95286	9.38679	9.3975	9.04468
10167_at	EMG1	12	523634	11694595, 11935223, 12084816, 14566057, 15590835, 15870279, 16544271, 16721597, 16762320, 17425675	GO:0006364: rRNA processing, GO:0006364: rRNA processing, GO:0042254: ribosome biogenesis and assembly, GO:0042274: ribosomal small subunit biogenesis and assembly, GO:0005634: nucleus, GO:0005730: nucleolus, GO:0005732: small nucleolar ribonucleoprotein complex, GO:0005737: cytoplasm, GO:0005880: nuclear microtubule, GO:0030515: snoRNA binding		YLR186W	EMG1	NEP1	Protein required for the maturation of the 18S rRNA and for 40S ribosome production; associated with spindle/microtubules; nuclear localization depends on physical interaction with Nop14p; may bind snoRNAs	0.0168665	8.28857	8.2258	8.12463	8.67378	8.50852	8.91749	9.50383	9.64311	9.66144	8.05919	8.12855	8.11216	8.56128	8.80487	8.95559	8.51954	8.83419	9.0779	8.13942	7.59639	8.25156	8.78704	8.54176	8.07526	9.38861	9.17783	9.2076	8.03103	8.22567	8.03146	8.22907	8.36849	8.89072	9.06787	8.89189
10176_at	SPE4	12	-433726	2689281, 6754461, 6991493, 7040829, 8961564, 9573363, 11154694, 11754485, 12368503, 12586697, 14562095, 16012843, 16182474, 16428313, 17351896	GO:0006597: spermine biosynthetic process, GO:0015940: pantothenate biosynthetic process, GO:0005737: cytoplasm, GO:0016768: spermine synthase activity	00220: Urea cycle and metabolism of amino groups, 00410: beta-Alanine metabolism	YLR146C	SPE4	NA	Spermine synthase, required for the biosynthesis of spermine and also involved in biosynthesis of pantothenic acid	0.0149272	4.85761	5.05841	4.94191	5.56759	4.98841	5.21373	5.77155	5.36276	5.30187	4.37095	4.82607	4.80569	5.07565	5.44071	5.27873	5.41215	5.34554	5.49511	4.77261	4.57653	4.78848	5.34652	5.12286	4.91885	5.5759	5.93566	5.57966	4.71691	4.91414	4.60323	5.02702	5.00276	5.22396	5.34688	5.15617
10247_at	EMP70	12	-296095	8314797, 9729438, 12586695, 14764870	GO:0008150: biological_process, GO:0005768: endosome, GO:0003674: molecular_function		YLR083C	EMP70	p24a	Protein whose 24kDa cleavage product is found in endosome-enriched membrane fractions, predicted to be a transmembrane protein	0.0149272	7.25387	7.58573	7.19445	8.23608	7.76069	8.09796	8.06759	8.26008	8.16328	6.39182	7.17251	7.47461	7.51118	7.66074	7.95043	7.66623	7.97732	8.11201	7.2706	7.38102	7.62375	8.42201	8.2702	7.95923	7.91733	8.35721	7.85205	7.53494	7.58788	7.0871	7.74808	7.86466	7.80736	8.4786	8.3925
10267_at	SHM2	12	-259402	8132653, 8852837, 9047339, 9163906, 9398220, 9497323, 9509572, 9749667, 10641038, 10775416, 11078740, 11788966, 14645232, 14745783, 15942929, 15948949, 16418165, 16428454, 16432255, 16820505, 16969341, 17346711	GO:0006730: one-carbon compound metabolic process, GO:0005737: cytoplasm, GO:0004372: glycine hydroxymethyltransferase activity	00260: Glycine, serine and threonine metabolism, 00310: Lysine degradation, 00460: Cyanoamino acid metabolism, 00670: One carbon pool by folate, 00680: Methane metabolism	YLR058C	SHM2	SHMT2	Cytosolic serine hydroxymethyltransferase, involved in one-carbon metabolism	0.0149272	9.99441	10.1981	10.024	11.0522	10.8984	10.5852	11.4329	11.1706	11.4458	9.46694	9.74831	9.93655	10.0393	10.5436	10.5581	10.6183	10.8753	10.8699	9.46553	9.10996	9.51841	10.619	10.2232	10.3589	10.945	11.1838	10.7357	10.2137	9.77412	9.51833	10.1802	10.237	10.6956	10.4755	10.6619
10270_at	RPL22A	12	263195	5542014, 6814480, 9649613, 10601260, 11433365, 12034849, 12490706, 14764870	GO:0006412: translation, GO:0005842: cytosolic large ribosomal subunit (sensu Eukaryota), GO:0003735: structural constituent of ribosome	03010: Ribosome	YLR061W	RPL22A	NA	Protein component of the large (60S) ribosomal subunit, has similarity to Rpl22Bp and to rat L22 ribosomal protein	0.01462	11.4289	11.3767	11.5001	12.1479	12.081	11.8898	12.3394	12.4626	12.4832	10.6708	11.2927	11.3478	12.0769	12.4618	12.3817	12.1486	12.3532	12.6913	11.5152	11.0563	11.2333	11.8549	11.6425	11.8215	12.6236	12.4553	12.4492	11.5659	11.5994	11.3765	11.7156	12.0877	12.137	12.0522	12.3978
10282_at		12	-281622	14562095, 16706721	GO:0008150: biological_process, GO:0005768: endosome, GO:0003674: molecular_function		YLR073C	YLR073C	NA	Protein of unknown function; green fluorescent protein (GFP)-fusion protein localizes to endosomes; YLR073C is not an esssential gene	0.0166294	5.58662	5.48094	5.77314	6.2259	5.91405	5.83076	6.44858	6.10056	6.31922	4.4759	5.78388	6.07736	5.72585	5.9931	6.44845	6.45169	6.28161	6.58402	4.71651	4.78109	4.61788	5.58318	5.67161	5.07853	6.39832	5.86557	5.87349	3.74642	5.65478	4.35469	5.98751	5.36704	6.11228	6.59202	6.32364
10302_g_at	RPS0B	12	242233	3533916, 5542014, 7895733, 8626693, 9038161, 9396790, 9973221, 10601260, 11238398, 11433365, 11804584, 12490706, 14627813, 16254148, 16432255, 17546692	GO:0000028: ribosomal small subunit assembly and maintenance, GO:0006412: translation, GO:0005843: cytosolic small ribosomal subunit (sensu Eukaryota), GO:0003735: structural constituent of ribosome	03010: Ribosome	YLR048W	RPS0B	c("NAB1B", "YST2")	Protein component of the small (40S) ribosomal subunit, nearly identical to Rps0Ap; required for maturation of 18S rRNA along with Rps0Ap; deletion of either RPS0 gene reduces growth rate, deletion of both genes is lethal	0.0120876	12.8484	12.7674	12.7229	13.5167	13.2031	13.209	13.291	13.4114	13.5162	12.6027	12.9256	12.9153	13.2422	13.1693	13.4239	13.469	13.3417	13.4146	12.6769	12.7409	12.5569	13.1975	13.093	13.0448	13.3005	13.1723	13.1925	12.5367	13.075	12.8118	12.9854	12.9503	13.1944	13.562	13.2289
10515_at		11	-521354	14562095, 15755922	GO:0008150: biological_process, GO:0005634: nucleus, GO:0005737: cytoplasm, GO:0003674: molecular_function		YKR043C	YKR043C	NA	Putative protein of unknown function; green fluorescent protein (GFP)-fusion protein localizes to the cytoplasm and nucleus	0.0197103	9.05024	8.8269	9.16354	9.65681	9.78023	9.38018	10.2731	10.2493	10.4857	8.70748	9.30625	9.24944	9.42971	9.69986	9.85422	10.0732	9.64115	9.97644	9.69358	9.81016	9.81529	10.0183	10.1285	9.5938	10.9471	10.4915	10.5684	9.57175	9.83083	9.65458	9.79001	9.80797	10.2071	10.6224	9.78009
10556_i_at	RPL14A	11	431549	5542014, 7871880, 10601260, 10733889, 11433365, 12490706, 14764870, 15769876, 16432255	GO:0006412: translation, GO:0005842: cytosolic large ribosomal subunit (sensu Eukaryota), GO:0003723: RNA binding, GO:0003735: structural constituent of ribosome	03010: Ribosome	YKL006W	RPL14A	NA	N-terminally acetylated protein component of the large (60S) ribosomal subunit, nearly identical to Rpl14Bp and has similarity to rat L14 ribosomal protein; rpl14a csh5 double null mutant exhibits synthetic slow growth	0.0144339	11.4485	11.4382	10.9093	12.3012	11.7457	11.5564	12.083	12.4131	12.2178	10.0997	11.5945	11.7871	11.7821	12.1602	11.9149	12.1917	11.9639	12.3536	11.0148	10.7062	10.6742	12.0645	11.7723	11.5381	12.4523	12.1133	12.2468	10.9455	11.422	10.8251	11.5692	11.6309	11.7999	12.088	11.8442
10580_at		11	387205	14562095, 14576278, 16407407, 16823961	GO:0008150: biological_process, GO:0005739: mitochondrion, GO:0005741: mitochondrial outer membrane, GO:0003674: molecular_function		YKL027W	YKL027W	NA	Protein of unknown function, localized to the mitochondrial outer membrane	0.0149272	6.07337	6.13423	6.34253	6.68725	6.24308	6.8771	7.13137	6.4692	6.46068	4.72112	5.69634	5.80921	6.43485	6.00752	6.18011	6.45406	6.18441	5.80389	5.66433	5.48173	5.75295	6.37235	6.11489	6.12826	6.64033	6.70537	6.70712	5.25469	5.34722	5.43279	5.88021	6.06598	6.02582	6.44042	6.25527
10640_at	TMA19	11	-334559	9038161, 9059837, 10618406, 12791685, 14562095, 14764870, 15659180, 16418165, 16702403, 16806052, 17207637	GO:0006412: translation, GO:0006979: response to oxidative stress, GO:0005737: cytoplasm, GO:0005739: mitochondrion, GO:0005829: cytosol, GO:0005840: ribosome, GO:0003674: molecular_function		YKL056C	TMA19	c("MMI1", "RBF18")	Protein that associates with ribosomes; homolog of translationally controlled tumor protein; green fluorescent protein (GFP)-fusion protein localizes to the cytoplasm and relocates to the mitochondrial outer surface upon oxidative stress	0.0144339	11.5057	12.001	12.17	12.6623	12.6121	12.5122	12.7268	12.5764	12.4808	11.4946	12.2109	12.1881	12.7417	12.7964	12.4768	12.8027	12.447	12.6283	12.19	11.8402	11.722	12.2238	12.24	12.275	12.9434	12.4757	12.7897	12.1728	12.4434	12.0374	12.6228	12.5365	12.702	12.799	12.548
10659_at	TEF4	11	282535	320208, 3528160, 6389546, 8041634, 8294461, 8647386, 8904340, 10409717, 10618371, 10648617, 12972429, 14576278, 14764870, 16229819, 16432255, 16823961, 17179749, 17187982, 17439666	GO:0006414: translational elongation, GO:0005739: mitochondrion, GO:0005840: ribosome, GO:0005853: eukaryotic translation elongation factor 1 complex, GO:0003746: translation elongation factor activity		YKL081W	TEF4	EFC1	Translation elongation factor EF-1 gamma	0.0184969	9.76786	9.76861	9.73386	10.1322	9.40625	9.49597	10.9623	11.0664	11.2219	8.22667	9.00859	9.03142	9.70553	9.93455	9.96768	10.4709	10.0577	10.0974	9.30183	9.18453	9.15084	10.1866	9.93382	9.99281	11.0658	10.5846	10.6038	8.93168	9.28174	8.72204	9.31743	9.66966	9.71256	10.3416	9.79344
10701_at	PGM1	11	203185	200607, 1100398, 1487726, 7031056, 7623855, 7929458, 8119301, 8174553, 11125145, 11152943, 12351653, 15381776, 15703203, 16037487, 16292676, 16615856	GO:0006008: glucose 1-phosphate utilization, GO:0006008: glucose 1-phosphate utilization, GO:0006010: glucose 6-phosphate utilization, GO:0006010: glucose 6-phosphate utilization, GO:0005829: cytosol, GO:0004614: phosphoglucomutase activity, GO:0004614: phosphoglucomutase activity	00010: Glycolysis / Gluconeogenesis, 00030: Pentose phosphate pathway, 00052: Galactose metabolism, 00500: Starch and sucrose metabolism, 00521: Streptomycin biosynthesis	YKL127W	PGM1	NA	Phosphoglucomutase, minor isoform; catalyzes the conversion from glucose-1-phosphate to glucose-6-phosphate, which is a key step in hexose metabolism	0.017468	6.83008	7.16162	7.12506	8.20909	7.7898	7.80231	7.8202	7.71305	7.96007	6.71885	6.76029	6.67326	7.60347	7.5388	7.84517	7.79668	7.82097	8.05606	7.52406	7.23565	7.98607	7.98967	7.74595	7.78969	7.98205	8.38446	8.14515	7.3743	7.39881	7.3869	8.01579	8.41859	8.42281	8.7507	8.53239
10738_i_at	RPL17A	11	109274	1874450, 2069571, 5542014, 6814480, 9649613, 9838082, 10601260, 11433365, 11799062, 12490706, 15100437, 15769876, 15964806, 16155567, 16254148	GO:0006412: translation, GO:0005737: cytoplasm, GO:0005842: cytosolic large ribosomal subunit (sensu Eukaryota), GO:0003735: structural constituent of ribosome	03010: Ribosome	YKL180W	RPL17A	RPL17	Protein component of the large (60S) ribosomal subunit, nearly identical to Rpl17Bp and has similarity to E. coli L22 and rat L17 ribosomal proteins; copurifies with the Dam1 complex (aka DASH complex)	0.0193769	12.1352	11.7303	11.9179	12.6522	12.2192	12.23	12.4697	12.939	12.8947	11.7418	11.6076	11.4371	12.3726	12.1954	12.6689	12.3364	12.2911	12.6437	11.3544	11.7356	11.3959	11.6836	11.5453	11.5608	12.7204	11.7038	12.2975	11.2114	11.6951	11.6846	11.2178	12.1815	12.3479	12.5435	12.3539
10854_at	DAL5	10	719660	13831, 1776360, 1803816, 1860815, 2153652, 2651902, 2947629, 3275614, 3294799, 3301804, 3549700, 4404622, 7592485, 7888172, 8416910, 9401021, 10449761, 10488154, 10511541, 10748041, 10869563, 10882424, 10940301, 11113969, 11356843, 11687605, 11923302, 12414795, 12545388, 15381120, 15879519, 16118182, 16429164, 16762564, 16864577, 16911514, 17164236, 17435223	GO:0015719: allantoate transport, GO:0005886: plasma membrane, GO:0005886: plasma membrane, GO:0015124: allantoate transmembrane transporter activity, GO:0015124: allantoate transmembrane transporter activity		YJR152W	DAL5	UREP1	Allantoin permease; ureidosuccinate permease; expression is constitutive but sensitive to nitrogen catabolite repression	0.0150082	6.94683	7.05334	6.98927	6.69281	5.71726	6.06746	5.9475	5.19564	5.48666	7.07848	7.42312	7.60329	6.88527	6.60449	6.80522	6.44839	6.31194	6.09308	12.8993	12.888	13.0403	12.8052	12.6689	12.761	12.1443	12.1793	11.9651	13.5434	13.2401	13.2255	12.5601	12.8691	12.6336	13.1989	12.1147
10953_at	HAM1	10	-569392	3533720, 8789257, 9273315, 9918490, 14562095, 15879519, 15932646, 17090528	GO:0006281: DNA repair, GO:0009204: deoxyribonucleoside triphosphate catabolic process, GO:0005634: nucleus, GO:0005737: cytoplasm, GO:0047429: nucleoside-triphosphate diphosphatase activity		YJR069C	HAM1	NA	Conserved protein with deoxyribonucleoside triphosphate pyrophosphohydrolase activity, mediates exclusion of noncanonical purines from deoxyribonucleoside triphosphate pools; mutant is sensitive to the base analog 6-N-hydroxylaminopurine	0.0151349	6.17311	6.30235	6	7.52565	6.95969	7.32758	7.18383	7.25927	6.93518	6.2684	6.64525	6.65535	6.89994	6.98035	7.4633	7.7242	7.3429	7.41953	6.39779	6.03976	6.33781	6.95536	6.03773	6.20432	7.40964	7.16406	6.96332	6.27626	7.3336	6.45568	7.37202	6.78831	7.37953	7.44001	7.582
11203_i_at	RPL17B	10	90784	2069571, 5542014, 6814480, 9649613, 9838082, 11433365, 12490706, 14570984, 15100437, 15769876, 16215987, 16254148	GO:0006412: translation, GO:0005842: cytosolic large ribosomal subunit (sensu Eukaryota), GO:0003735: structural constituent of ribosome	03010: Ribosome	YJL177W	RPL17B	NA	Protein component of the large (60S) ribosomal subunit, nearly identical to Rpl17Ap and has similarity to E. coli L22 and rat L17 ribosomal proteins	0.017468	11.1714	10.7437	10.677	11.3178	10.9794	11.007	12.3259	12.3862	12.3651	9.78521	10.3295	10.0462	10.9187	10.7394	11.332	11.2562	11.2932	11.2726	10.9019	10.7673	10.6004	11.5708	11.3662	11.3365	12.2998	11.64	12.3227	9.99008	10.3586	9.96399	9.74868	10.7119	10.4569	11.3731	10.9794
11236_at	RPS22A	10	-75301	1544921, 2602141, 4000930, 5542014, 6814480, 8293976, 9649613, 10386617, 10601260, 11433365, 12490706, 14764870, 16215987, 16251355, 16432255, 16552446, 16552782, 16782874, 17176259	GO:0000723: telomere maintenance, GO:0006412: translation, GO:0005843: cytosolic small ribosomal subunit (sensu Eukaryota), GO:0003735: structural constituent of ribosome	03010: Ribosome	YJL190C	RPS22A	RPS24	Protein component of the small (40S) ribosomal subunit; nearly identical to Rps22Bp and has similarity to E. coli S8 and rat S15a ribosomal proteins	0.0120683	10.6045	11.0441	11.0783	12.3353	12.1173	11.8714	12.4279	12.5181	12.7583	10.7877	10.9704	10.988	11.4188	11.6889	11.686	12.0909	11.7585	12.0394	11.0172	11.0474	10.7706	11.7404	11.6787	11.414	13.01	12.1308	12.5227	10.7024	10.8139	10.3967	11.7727	11.585	12.0403	12.3234	12.1852
11314_at	ERP2	1	-138347	10359606, 10737764, 10760248, 11157978, 11560939, 12270902, 12524434, 12941277, 16107716, 17078969	GO:0006888: ER to Golgi vesicle-mediated transport, GO:0030134: ER to Golgi transport vesicle, GO:0003674: molecular_function		YAL007C	ERP2	NA	Protein that forms a heterotrimeric complex with Erp1p, Emp24p, and Erv25p; member, along with Emp24p and Erv25p, of the p24 family involved in ER to Golgi transport and localized to COPII-coated vesicles	0.0144339	6.55685	6.62996	5.99612	8.29942	7.54051	7.61747	8.06887	8.3389	7.81032	6.79443	6.76888	6.77191	6.96822	7.7605	7.32703	8.11238	7.81374	7.69102	7.09157	6.42622	7.11688	8.51874	7.85639	7.97034	8.68906	8.17091	8.14534	6.84497	6.85699	6.40494	7.34521	7.20176	7.64958	7.87054	8.03642
11355_at	CYS3	1	130802	1328868, 1339280, 1577698, 1732168, 1789005, 6373742, 7556102, 7988571, 8144453, 8322517, 8335636, 8366024, 8511966, 8511969, 8896281, 9343344, 10101154, 10347154, 10509018, 10611226, 10821189, 10922376, 11713678, 14562095, 14607989, 15184188, 15201226, 15746311, 16151133, 16234568, 16254148, 16264235, 16436428, 16467472, 17327492, 17360459	GO:0000096: sulfur amino acid metabolic process, GO:0006534: cysteine metabolic process, GO:0019346: transsulfuration, GO:0042493: response to drug, GO:0005737: cytoplasm, GO:0004123: cystathionine gamma-lyase activity	00260: Glycine, serine and threonine metabolism, 00271: Methionine metabolism, 00272: Cysteine metabolism, 00450: Selenoamino acid metabolism, 00910: Nitrogen metabolism	YAL012W	CYS3	c("CYI1", "FUN35", "STR1")	Cystathionine gamma-lyase, catalyzes one of the two reactions involved in the transsulfuration pathway that yields cysteine from homocysteine with the intermediary formation of cystathionine	0.0150082	9.80992	9.85168	9.36149	9.81939	9.37351	9.35644	10.7065	10.7809	10.985	10.7571	10.3576	10.3712	10.2801	10.7079	10.9685	11.1381	11.2004	11.1746	9.52804	9.47827	9.55969	9.92261	9.86722	9.73868	10.7169	10.6804	10.6336	10.5839	11.0847	10.6184	10.6279	11.1862	11.3996	11.8417	11.6972
4197_at	POR2	9	-149985	9315631, 9435273, 11434918, 11488609, 14576278, 16118182, 16407407, 16678788, 16823961, 17335847, 17439818, 17462593	GO:0006811: ion transport, GO:0006811: ion transport, GO:0005739: mitochondrion, GO:0005741: mitochondrial outer membrane, GO:0008308: voltage-gated ion-selective channel activity, GO:0008308: voltage-gated ion-selective channel activity		YIL114C	POR2	YVDAC2	Putative mitochondrial porin (voltage-dependent anion channel), related to Por1p but not required for mitochondrial membrane permeability or mitochondrial osmotic stability	0.0189788	6.82914	6.46167	6.23494	6.90985	7.446	7.5783	8.18449	8.07979	8.24181	6.02701	6.28768	6.3486	6.32798	6.21082	7.1857	6.83063	7.16156	7.38665	7.47951	7.09537	7.69212	8.39939	8.22201	8.37231	8.03681	8.34552	8.11711	6.53443	6.32024	6.49016	8.1611	7.05043	8.08698	7.65035	7.75944
4222_at	FLX1	9	97395	8631763, 9178508, 10978331, 12171066, 12660165, 14555654, 14576278, 16118182, 16132231, 16165386, 16823961, 16844075, 16949250	GO:0015883: FAD transport, GO:0005739: mitochondrion, GO:0015230: FAD transporter activity		YIL134W	FLX1	NA	Protein required for transport of flavin adenine dinucleotide (FAD), a synthesis product of riboflavin, across the mitochondrial membrane	0.0193769	4.14491	4.17625	3.88977	4.27557	4.7355	4.32468	5.08338	4.71429	4.50596	4.12399	4.23881	4.25322	4.22289	4.44715	4.50365	5.10942	4.79108	4.70967	4.07925	3.82462	4.12617	4.32046	4.32499	4.13695	4.44655	4.25373	4.56853	3.97244	4.08005	3.9872	4.2539	4.15865	4.46509	4.00224	4.39712
4398_at	IMP3	8	393537	10409734, 10690410, 11087857, 12068309, 12242301, 12379644, 12655004, 15231838, 15489263, 15870279, 16166263, 16544271, 16762320	GO:0000154: rRNA modification, GO:0006364: rRNA processing, GO:0042254: ribosome biogenesis and assembly, GO:0042254: ribosome biogenesis and assembly, GO:0005732: small nucleolar ribonucleoprotein complex, GO:0032040: small subunit processome, GO:0032040: small subunit processome, GO:0030515: snoRNA binding		YHR148W	IMP3	NA	Component of the SSU processome, which is required for pre-18S rRNA processing, essential protein that interacts with Mpp10p and mediates interactions of Imp4p and Mpp10p with U3 snoRNA	0.0189788	6.60819	6.3487	6.56553	6.68661	6.71538	7.01704	7.73451	7.38831	7.22264	6.04356	5.99237	5.86883	6.9792	6.92785	7.12561	6.91897	7.17915	6.73126	5.82571	5.44604	5.3846	6.55892	6.42042	6.0119	6.91002	6.96748	6.95539	5.67126	5.7774	6.04812	6.41702	6.22066	6.76006	6.11713	6.90335
4449_at	DYS1	8	232135	7629166, 8612813, 9285099, 10028184, 14562095, 14675757, 16215987	GO:0008612: hypusine biosynthetic process from peptidyl-lysine, GO:0005737: cytoplasm, GO:0016765: transferase activity, transferring alkyl or aryl (other than methyl) groups		YHR068W	DYS1	NA	Deoxyhypusine synthase, catalyzes formation of deoxyhypusine, the first step in hypusine biosynthesis; triggers posttranslational hypusination of translation elongation factor eIF-5A and regulates its intracellular levels; tetrameric	0.0189681	10.0845	9.90015	9.58014	10.6611	10.7723	10.9171	11.078	11.1068	10.9173	8.06321	8.42185	8.23002	8.35972	8.31672	9.30591	9.60568	9.33777	9.30166	9.78619	9.64846	9.7419	9.76811	10.031	9.82565	11.0277	10.5685	10.2256	7.77484	8.70815	8.59619	9.01406	8.01309	9.65209	8.75952	9.68725
4529_f_at	RPL27A	8	126515	5542014, 9717239, 10601260, 10888885, 11433365, 11743205, 12490706, 12586695, 15100437, 15184655, 16118188, 16251355	GO:0006412: translation, GO:0005842: cytosolic large ribosomal subunit (sensu Eukaryota), GO:0003735: structural constituent of ribosome	03010: Ribosome	YHR010W	RPL27A	RPL27	Protein component of the large (60S) ribosomal subunit, nearly identical to Rpl27Bp and has similarity to rat L27 ribosomal protein	0.0151349	11.4855	11.7485	11.3553	12.2963	11.694	12.1987	12.2976	12.3174	11.7581	10.4336	10.809	11.0328	11.3722	11.5225	11.5623	11.3603	11.6488	11.6305	11.3489	10.9785	11.0982	12.229	12.0259	12.1112	11.6889	12.1682	12.5444	10.7858	10.4988	10.4924	10.4072	11.1061	11.0146	11.3575	11.6432
4538_at	DED81	8	-143551	34516, 1108023, 1981763, 2016746, 2537472, 8017101, 8143798, 9421509, 9605503, 10322413, 10950302, 16155567, 16432255	GO:0006421: asparaginyl-tRNA aminoacylation, GO:0006421: asparaginyl-tRNA aminoacylation, GO:0006421: asparaginyl-tRNA aminoacylation, GO:0005737: cytoplasm, GO:0004816: asparagine-tRNA ligase activity, GO:0004816: asparagine-tRNA ligase activity, GO:0005524: ATP binding	00252: Alanine and aspartate metabolism, 00970: Aminoacyl-tRNA biosynthesis	YHR019C	DED81	NA	Cytosolic asparaginyl-tRNA synthetase, required for protein synthesis, catalyzes the specific attachment of asparagine to its cognate tRNA	0.0149272	9.42148	9.67324	9.62343	9.47589	9.73438	9.83018	10.2743	9.99329	10.3475	9.2995	9.63891	9.8328	9.68939	9.99882	10.5675	10.1631	10.6788	10.7576	9.19714	8.95403	9.24201	9.87387	9.70455	9.75876	9.91078	10.6218	10.2459	10.0087	9.59236	9.95279	9.94002	10.4746	10.6456	10.0153	10.6112
4547_at	RPS20	8	75409	3533916, 5542014, 8021936, 9373141, 10601260, 11433365, 12490706, 12872131, 15964806, 16251355, 16267268, 16432255, 16861809	GO:0006412: translation, GO:0005843: cytosolic small ribosomal subunit (sensu Eukaryota), GO:0003735: structural constituent of ribosome	03010: Ribosome	YHL015W	RPS20	URP2	Protein component of the small (40S) ribosomal subunit; overproduction suppresses mutations affecting RNA polymerase III-dependent transcription; has similarity to E. coli S10 and rat S20 ribosomal proteins	0.016335	11.7697	11.9512	11.5092	12.0217	12.1322	12.222	12.3475	12.4405	12.5555	11.0171	10.8257	11.2928	11.5198	11.7607	11.613	11.6095	11.8742	11.7135	11.4288	10.9827	11.1843	12.1911	11.9659	12.2458	11.4324	12.4021	12.4548	11.201	10.5796	10.2676	11.0974	11.2434	11.5871	11.0271	11.61
4713_at		7	-1060046	9090054, 12702675, 14562095, 16195452, 16544271, 16702403	GO:0042254: ribosome biogenesis and assembly, GO:0005730: nucleolus, GO:0005840: ribosome, GO:0003674: molecular_function		YGR283C	YGR283C	NA	Protein of unknown function; may interact with ribosomes, based on co-purification experiments; deletion mutant is resistant to fluconazole; green fluorescent protein (GFP)-fusion protein localizes to the nucleolus	0.0169825	4.78538	4.15384	4.28166	5.53992	4.91557	5.46422	6.25969	5.89553	5.81128	4.50922	4.42432	4.44088	4.6704	4.61971	4.78801	4.92681	5.56577	5.25348	4.4402	3.71852	4.65463	5.30795	1.57165	4.81977	5.42344	5.96473	5.21242	4.20883	4.68629	4.06384	3.83475	4.6483	4.89272	5.02672	5.30457
4779_f_at	RPS0A	7	920580	3533916, 5542014, 8626693, 8660468, 9008165, 9038161, 9055077, 9396790, 9579059, 9973221, 11238398, 11433365, 11560931, 11804584, 11931638, 12368246, 12490706, 12651896, 14570984, 14595107, 14627813, 14764870, 14976550, 15166219, 16418165, 16432255	GO:0000028: ribosomal small subunit assembly and maintenance, GO:0006412: translation, GO:0005843: cytosolic small ribosomal subunit (sensu Eukaryota), GO:0003735: structural constituent of ribosome	03010: Ribosome	YGR214W	RPS0A	c("NAB1", "NAB1A", "YST1")	Protein component of the small (40S) ribosomal subunit, nearly identical to Rps0Bp; required for maturation of 18S rRNA along with Rps0Bp; deletion of either RPS0 gene reduces growth rate, deletion of both genes is lethal	0.0144339	10.2031	9.78104	9.86734	9.86773	10.4388	10.7354	10.9093	11.095	11.2117	9.35606	9.34806	9.6036	9.95813	10.1629	10.4331	10.2498	10.6739	10.4662	10.0035	9.68835	9.49713	10.7004	10.523	10.811	10.7617	10.5629	10.6358	9.29144	9.78345	9.35633	9.73897	9.81208	10.3722	9.76324	10.5091
4869_at	ASN2	7	739949	348677, 2573597, 6105958, 8951815, 9881155, 11055398, 14562095, 15147199, 16432255, 17622533	GO:0006529: asparagine biosynthetic process, GO:0005737: cytoplasm, GO:0004066: asparagine synthase (glutamine-hydrolyzing) activity, GO:0004066: asparagine synthase (glutamine-hydrolyzing) activity	00252: Alanine and aspartate metabolism, 00910: Nitrogen metabolism	YGR124W	ASN2	NA	Asparagine synthetase, isozyme of Asn1p; catalyzes the synthesis of L-asparagine from L-aspartate in the asparagine biosynthetic pathway	0.0193769	9.36631	9.44734	9.39101	9.65168	10.4319	10.0664	10.7629	10.5575	10.9839	9.0529	9.72683	9.20817	10.3487	10.6285	11.0307	11.163	10.8907	10.8167	8.82014	9.09718	9.23466	9.31763	9.63488	9.16195	10.5595	10.3822	10.5177	8.81034	8.89141	9.39136	9.81739	9.64477	10.003	9.65882	10.0642
5076_f_at	RPL7A	7	-365999	1549461, 1733947, 5542014, 8536309, 9356473, 9565672, 9649613, 10329420, 10601260, 10648617, 11433365, 12490706, 12586695, 15226447, 15692568, 15769876, 15798187	GO:0006412: translation, GO:0005842: cytosolic large ribosomal subunit (sensu Eukaryota), GO:0003735: structural constituent of ribosome	03010: Ribosome	YGL076C	RPL7A	NA	Protein component of the large (60S) ribosomal subunit, nearly identical to Rpl7Bp and has similarity to E. coli L30 and rat L7 ribosomal proteins; contains a conserved C-terminal Nucleic acid Binding Domain (NDB2)	0.0128153	10.8489	10.4987	10.2802	11.0281	11.0703	10.8269	11.8325	12.0652	11.9519	9.68531	10.3731	9.89806	10.6003	11.2195	11.0572	11.2272	11.2854	10.8441	10.5052	10.3628	10.2386	11.0923	11.2063	11.2186	11.9632	11.4341	11.5722	9.91816	9.86239	9.8468	10.2998	10.3995	10.8672	10.6303	11.004
5119_at	RPS2	7	277623	1544921, 1868573, 1939063, 2179051, 2247072, 2692850, 3522920, 3533916, 3890433, 5542014, 6099944, 7498767, 7545033, 8415737, 8643554, 8896269, 8950190, 9271111, 9733638, 10601260, 11433365, 12446671, 14570984, 15528184, 15590835, 15602002, 15870279, 16251355, 16432255	GO:0006412: translation, GO:0006450: regulation of translational fidelity, GO:0005843: cytosolic small ribosomal subunit (sensu Eukaryota), GO:0032040: small subunit processome, GO:0003735: structural constituent of ribosome	03010: Ribosome	YGL123W	RPS2	c("RPS4", "SUP138", "SUP38", "SUP44")	Protein component of the small (40S) subunit, essential for control of translational accuracy; has similarity to E. coli S5 and rat S2 ribosomal proteins	0.0126256	11.7406	11.5735	11.6648	12.0275	12.0331	12.0954	12.3272	12.271	12.3063	11.6671	11.5655	11.8454	11.9276	12.1513	12.3299	12.0048	12.2139	12.4329	11.4669	11.4113	11.4137	11.7702	11.7796	11.8499	11.7792	12.2473	12.2523	11.6597	11.7181	11.6065	12.2938	12.0454	11.8991	12.2317	12.3922
5122_at	PRP43	7	-283943	1992352, 9342317, 9342318, 9701291, 10322435, 10931913, 11113974, 11230534, 11886864, 12379644, 12458796, 14576278, 14730020, 15567862, 15911574, 16227579, 16357217, 16382143, 16382144, 16432255, 16544271, 16700561, 16823961, 16880513	GO:0000391: U2-dependent spliceosome disassembly, GO:0000462: maturation of SSU-rRNA from tricistronic rRNA transcript (SSU-rRNA, 5.8S rRNA, LSU-rRNA), GO:0000463: maturation of LSU-rRNA from tricistronic rRNA transcript (SSU-rRNA, 5.8S rRNA, LSU-rRNA), GO:0000466: maturation of 5.8S rRNA from tricistronic rRNA transcript (SSU-rRNA, 5.8S rRNA, LSU-rRNA), GO:0006364: rRNA processing, GO:0042254: r…		YGL120C	PRP43	JA1	RNA helicase in the DEAH-box family, functions in both RNA polymerase I and polymerase II transcript metabolism, involved in release of the lariat-intron from the spliceosome	0.0151349	7.36885	7.57174	7.19519	7.47558	7.74831	8.29431	8.63251	8.20779	8.20197	7.1415	7.40904	7.43359	7.42553	7.46622	8.38335	8.09744	8.45971	8.47911	7.16783	6.61378	7.59998	7.93526	7.32114	7.29907	7.23842	7.88222	7.70021	7.19381	7.02836	7.04074	7.84967	7.51549	8.24575	8.09696	8.4178
5245_at	VRG4	7	76893	2014241, 2137555, 7569927, 7672592, 7877969, 8632002, 9184829, 9335583, 9395539, 10570930, 10748175, 11067855, 11741841, 12185838, 12478588, 14576278, 15494368, 16118182, 16699524, 16823961, 17351078	GO:0006487: protein amino acid N-linked glycosylation, GO:0015780: nucleotide-sugar transport, GO:0015780: nucleotide-sugar transport, GO:0030259: lipid glycosylation, GO:0005739: mitochondrion, GO:0005794: Golgi apparatus, GO:0005338: nucleotide-sugar transmembrane transporter activity, GO:0005338: nucleotide-sugar transmembrane transporter activity		YGL225W	VRG4	c("GOG5", "LDB3", "VAN2", "VIG4")	Golgi GDP-mannose transporter; regulates Golgi function and glycosylation in Golgi	0.0123582	8.69839	8.56775	8.58986	9.67363	9.64335	9.87024	10.2744	10.2303	10.2163	8.05159	8.41681	8.71508	9.26356	9.61268	10.0709	9.6924	9.72575	9.9529	9.48988	9.61348	9.29325	10.0732	9.99772	9.98972	9.91887	10.3617	10.1739	7.95244	9.6282	8.83988	10.134	9.55409	9.89158	10.538	10.3822
5329_s_at	RPL2A	6	-221406	346349, 3327609, 5542014, 7753035, 9649613, 10601260, 11433365, 12490706, 14570984, 14764870, 14976550, 15100437, 16215987, 17164236	GO:0006412: translation, GO:0005842: cytosolic large ribosomal subunit (sensu Eukaryota), GO:0003735: structural constituent of ribosome	03010: Ribosome	YFR031C-A	RPL2A	RPL5B	Protein component of the large (60S) ribosomal subunit, identical to Rpl2Bp and has similarity to E. coli L2 and rat L8 ribosomal proteins	0.0126256	12.5611	12.4028	12.4313	12.9454	12.8398	12.8254	12.9804	12.9721	13.108	12.5361	12.4037	12.5385	12.726	12.9212	13.2028	13.0547	12.9084	13.2751	12.3954	12.2708	12.1374	12.3975	12.3673	12.5782	12.7571	12.7035	12.9316	12.405	12.7685	12.4088	12.9651	12.8592	12.9263	13.2083	13.018
5331_at	RPL29	6	-223425	1735422, 5542014, 7828881, 8896282, 9559554, 10198052, 10601260, 11433365, 11997090, 12490706, 14562095, 14764870, 16884526, 17244705	GO:0006412: translation, GO:0005737: cytoplasm, GO:0005842: cytosolic large ribosomal subunit (sensu Eukaryota), GO:0003735: structural constituent of ribosome	03010: Ribosome	YFR032C-A	RPL29	NA	Protein component of the large (60S) ribosomal subunit, has similarity to rat L29 ribosomal protein; not essential for translation, but required for proper joining of the large and small ribosomal subunits and for normal translation rate	0.0141533	12.6385	12.877	12.4821	13.2095	13.3189	13.1564	13.4505	13.1483	13.2997	12.1977	12.3131	12.2497	12.5109	12.9427	12.8208	12.6786	12.6981	12.7542	12.5147	12.1614	12.0375	13.3237	13.1696	13.1681	12.9329	13.5024	13.5722	12.1617	12.0511	11.6966	12.6088	12.5218	12.8088	12.6816	12.7549
5435_at	SEC53	6	-44392	1473182, 1779757, 1802414, 1847682, 2061310, 2178923, 2690078, 3012523, 3046935, 3288631, 3298255, 3317409, 3905826, 6368571, 6368572, 6369318, 6420074, 7500943, 7670463, 7685904, 8119301, 8139552, 8472892, 8654361, 9070917, 9335583, 9376685, 10564805, 11839792, 14745781, 15192094, 15964806, 16135527, 16362071, 16418165, 16569694, 17108329, 17217471	GO:0045047: protein targeting to ER, GO:0005829: cytosol, GO:0004615: phosphomannomutase activity	00051: Fructose and mannose metabolism	YFL045C	SEC53	ALG4	Phosphomannomutase, involved in synthesis of GDP-mannose and dolichol-phosphate-mannose; required for folding and glycosylation of secretory proteins in the ER lumen	0.0149272	10.0037	9.74061	9.78314	10.0749	10.2668	10.4286	10.5885	10.5991	10.0978	9.29453	9.88025	9.65051	9.79896	10.1385	10.1573	10.4901	10.3156	10.4572	9.9882	10.1468	10.0173	10.3425	10.5226	10.7295	10.7935	10.6368	10.4656	10.059	10.3472	10.191	10.3849	10.1382	10.7006	10.4808	10.5557
5647_s_at	RPS24A	5	306319	3533916, 5542014, 8293976, 9559554, 10601260, 10888885, 11433365, 12490706, 14570984, 14576278, 16118188, 16267268, 16823961	GO:0006412: translation, GO:0005739: mitochondrion, GO:0005843: cytosolic small ribosomal subunit (sensu Eukaryota), GO:0003735: structural constituent of ribosome	03010: Ribosome	YER074W	RPS24A	RPS24EA	Protein component of the small (40S) ribosomal subunit; identical to Rps24Bp and has similarity to rat S24 ribosomal protein	0.0143245	11.5975	11.6772	11.4174	11.3344	12.1671	11.9551	12.2209	12.1071	12.0966	11.0913	10.9797	10.9938	10.8854	11.2916	11.5299	11.5293	11.6951	11.7258	11.3025	10.9039	10.7811	11.5749	11.4823	11.383	11.6145	12.0209	12.1771	10.5428	10.8213	10.3489	10.6678	10.9031	11.2352	11.3985	11.4809
5678_at	PRO3	5	201075	378940, 1352771, 1508147, 1592829, 1730675, 2824433, 7009582, 8654976, 9192695, 11147357, 12620851, 15192094, 16155567, 17158163	GO:0006561: proline biosynthetic process, GO:0006561: proline biosynthetic process, GO:0005737: cytoplasm, GO:0004735: pyrroline-5-carboxylate reductase activity, GO:0004735: pyrroline-5-carboxylate reductase activity	00330: Arginine and proline metabolism	YER023W	PRO3	ORE2	Delta 1-pyrroline-5-carboxylate reductase, catalyzes the last step in proline biosynthesis	0.0126256	10.2275	10.0991	10.1846	10.2238	10.2352	10.46	11.1925	10.6042	11.1645	10.8024	10.5759	10.5498	10.7059	10.8941	11.239	11.2898	11.2224	11.5505	10.5438	10.1876	10.1685	10.4904	10.4742	10.3867	11.0234	11.2886	11.0193	11.016	11.2093	11.0353	11.1613	11.5805	11.4996	11.6961	11.6686
5709_at	NTF2	5	172114	7744965, 7937864, 8600522, 8621381, 8702493, 8918934, 9199309, 9261173, 9368653, 9442897, 9860978, 10228171, 10336485, 10356329, 10543952, 10860733, 10889207, 10930458, 11024003, 11052897, 11489893, 11591812, 12654904, 12730220, 12835756, 14504280, 15701789, 16118182, 16428596, 17651922	GO:0006606: protein import into nucleus, GO:0006913: nucleocytoplasmic transport, GO:0005635: nuclear envelope, GO:0008536: Ran GTPase binding		YER009W	NTF2	NA	Nuclear envelope protein, interacts with GDP-bound Gsp1p and with proteins of the nuclear pore to transport Gsp1p into the nucleus where it is an essential player in nucleocytoplasmic transport	0.0120683	10.6366	10.3542	10.2376	10.8676	10.8919	10.9543	11.2667	11.2086	11.0277	9.94764	10.1576	10.2099	9.9423	10.4013	10.4169	10.5623	10.6671	10.7038	10.6888	10.4706	10.2706	10.8962	11.1447	10.9727	11.1962	11.3625	11.4397	9.88013	10.5178	10.1646	10.6001	10.4366	10.765	10.8483	10.7204
5748_at	GDA1	5	73771	1322413, 1900300, 2172253, 2476806, 2901985, 7506254, 7540172, 7930580, 8391537, 8397085, 8472892, 8543066, 8579614, 8636207, 9595667, 9614179, 10409709, 10749145, 11425802, 11713596, 12455990, 12644663, 12686557, 14612233, 14657499, 14764870, 15102851, 15450187, 15879519, 16172132, 16269340, 16702413, 16960330	GO:0006486: protein amino acid glycosylation, GO:0005794: Golgi apparatus, GO:0004382: guanosine-diphosphatase activity, GO:0045134: uridine-diphosphatase activity		YEL042W	GDA1	NA	Guanosine diphosphatase located in the Golgi, involved in the transport of GDP-mannose into the Golgi lumen by converting GDP to GMP after mannose is transferred its substrate	0.0150082	8.01976	8.1673	8.09892	8.22253	8.30158	8.54574	9.03441	8.72649	9.13096	8.58889	8.29747	8.43877	8.36153	8.69898	9.11928	9.12735	8.93496	9.18528	7.93372	7.7864	8.30569	8.53093	8.04107	8.56154	8.50522	8.79237	8.6592	8.83976	8.75127	8.33234	8.61669	8.87727	9.07591	9.17274	9.12015
5750_at	UTR2	5	78053	8411151, 9133739, 9613572, 10383953, 10757808, 12045225, 14570984, 15042589, 15470094, 15781460, 16467472, 16921554, 17124610, 17302808, 17507646, 17617218	GO:0007047: cell wall organization and biogenesis, GO:0007047: cell wall organization and biogenesis, GO:0000144: cellular bud neck septin ring, GO:0005624: membrane fraction, GO:0009277: chitin- and beta-glucan-containing cell wall, GO:0003674: molecular_function		YEL040W	UTR2	CRH2	Cell wall protein that functions in the transfer of chitin to beta(1-6)glucan; putative chitin transglycosidase; glycosylphosphatidylinositol (GPI)-anchored protein localized to the bud neck; has a role in cell wall maintenance	0.0144339	8.0441	7.59773	7.90465	9.06448	9.42193	9.45229	10.2828	9.88545	10.0363	6.42449	6.33036	5.66589	6.82754	6.82048	8.00003	8.51898	8.94988	8.87601	7.37668	7.04636	7.28385	8.84342	8.32275	8.14356	10.539	10.0809	10.211	5.89691	6.88733	6.56334	8.28137	8.39766	9.80061	10.0302	10.0827
5764_at	SNU13	5	101943	10377396, 10449419, 10684247, 10931913, 11081632, 11433365, 11574480, 11720284, 11804584, 11842104, 12068309, 12215523, 12660717, 12810916, 14730029, 15342235, 15670595, 15963469, 16544271, 16969341, 17145781, 17194932, 17284456, 17631273	GO:0000398: nuclear mRNA splicing, via spliceosome, GO:0000398: nuclear mRNA splicing, via spliceosome, GO:0000462: maturation of SSU-rRNA from tricistronic rRNA transcript (SSU-rRNA, 5.8S rRNA, LSU-rRNA), GO:0042254: ribosome biogenesis and assembly, GO:0005730: nucleolus, GO:0031428: box C/D snoRNP complex, GO:0032040: small subunit processome, GO:0046540: U4/U6 x U5 tri-snRNP complex, GO:00465…		YEL026W	SNU13	NA	RNA binding protein, part of U3 snoRNP involved in rRNA processing, part of U4/U6-U5 tri-snRNP involved in mRNA splicing, similar to human 15.5K protein	0.0144339	9.80263	9.79295	9.54527	9.47531	9.91659	9.79982	10.7404	10.6718	10.4368	8.82587	9.10452	8.92728	9.16926	9.93507	9.9796	10.4901	10.1039	10.4483	9.2631	9.18854	9.14376	9.94708	10.2302	9.71682	10.6238	10.7962	10.5691	8.06476	8.37724	8.35638	9.09778	9.33634	9.87042	9.97183	9.80895
5781_i_at	RPL12A	5	-53218	367366, 1996347, 2167467, 2504290, 5542014, 6378633, 9822666, 11433365, 12490706, 14595107, 14976550, 15100437, 15972821, 16418165, 16432255, 17005568, 17145778, 17409072	GO:0000027: ribosomal large subunit assembly and maintenance, GO:0006412: translation, GO:0005842: cytosolic large ribosomal subunit (sensu Eukaryota), GO:0003735: structural constituent of ribosome	03010: Ribosome	YEL054C	RPL12A	NA	Protein component of the large (60S) ribosomal subunit, nearly identical to Rpl12Bp; rpl12a rpl12b double mutant exhibits slow growth and slow translation; has similarity to E. coli L11 and rat L12 ribosomal proteins	0.0123582	12.2425	12.0692	11.9314	12.5213	12.3365	12.5496	12.7554	12.7267	12.8791	11.7191	11.9217	11.6251	12.1299	12.1658	12.4675	12.484	12.4078	12.6717	11.9553	11.801	11.5327	12.0024	12.1844	12.3844	12.1501	12.5517	12.5965	11.4273	11.8357	11.5242	12.1657	12.2992	12.5499	12.6554	12.6209
5985_at	RPL27B	4	1401762	5542014, 11433365, 12490706, 14570984, 15100437	GO:0006412: translation, GO:0005842: cytosolic large ribosomal subunit (sensu Eukaryota), GO:0003735: structural constituent of ribosome	03010: Ribosome	YDR471W	RPL27B	NA	Protein component of the large (60S) ribosomal subunit, nearly identical to Rpl27Ap and has similarity to rat L27 ribosomal protein	0.0197103	11.8102	11.8311	11.6048	11.6527	11.7915	12.0869	12.345	12.2627	12.0679	11.4962	11.4458	10.3776	11.1823	11.4448	11.477	12.1479	11.8556	11.5957	11.5323	11.3517	11.1763	11.8686	12.0148	11.7394	12.3608	12.3447	12.3768	10.8214	10.3917	11.5232	11.4768	11.7509	11.9006	11.3986	11.8122
6013_at	GUK1	4	-1366819	1310897, 1314905, 1334480, 1967656, 2551688, 6355764, 8910414, 9235932, 9395497, 9413430, 10585400, 11035032, 11063676, 11243817, 12545388, 14562095, 16229466, 16240436, 16418165, 17242065	GO:0046037: GMP metabolic process, GO:0005634: nucleus, GO:0005737: cytoplasm, GO:0004385: guanylate kinase activity	00230: Purine metabolism	YDR454C	GUK1	PUR5	Guanylate kinase, converts GMP to GDP; required for growth and mannose outer chain elongation of cell wall N-linked glycoproteins	0.0196009	10.4027	10.2373	10.2783	10.2475	10.7034	10.6575	11.0483	10.7123	10.9502	10.0336	9.74556	9.56443	10.3102	10.4812	10.7032	10.5961	10.46	10.7172	10.3128	10.0638	9.87167	10.1992	10.171	10.2621	10.865	10.9093	10.9564	9.39762	9.87462	9.48506	10.5121	10.4919	10.6899	10.7461	10.736
6070_s_at	RPL12B	4	1301608	367366, 1996347, 2167467, 2504290, 5542014, 6378633, 9822666, 11433365, 12490706, 12829295, 14570984, 14976550, 15100437, 15161972, 16432255, 17005568, 17145778, 17151231	GO:0000027: ribosomal large subunit assembly and maintenance, GO:0000723: telomere maintenance, GO:0006412: translation, GO:0005842: cytosolic large ribosomal subunit (sensu Eukaryota), GO:0003735: structural constituent of ribosome	03010: Ribosome	YDR418W	RPL12B	NA	Protein component of the large (60S) ribosomal subunit, nearly identical to Rpl12Ap; rpl12a rpl12b double mutant exhibits slow growth and slow translation; has similarity to E. coli L11 and rat L12 ribosomal proteins	0.0158303	11.83	11.9648	11.8285	11.7438	12.1953	12.186	12.3926	12.1086	12.3648	11.6511	11.4498	11.4641	11.346	11.7906	11.9697	11.9585	11.9127	12.0868	11.8338	11.3493	11.3072	11.6643	11.6101	11.8376	11.9508	12.4043	12.3684	11.3918	11.2712	11.2012	11.7409	11.7516	11.8956	11.7805	11.8988
6152_at	ASP1	4	1108699	323221, 8026756, 17537182	GO:0006530: asparagine catabolic process, GO:0006530: asparagine catabolic process, GO:0005622: intracellular, GO:0005829: cytosol, GO:0004067: asparaginase activity	00252: Alanine and aspartate metabolism, 00460: Cyanoamino acid metabolism, 00910: Nitrogen metabolism	YDR321W	ASP1	NA	Cytosolic L-asparaginase, involved in asparagine catabolism	0.0121794	8.39292	8.40923	8.53422	8.90689	8.86562	9.11131	9.60084	9.48673	9.62116	8.19115	7.89281	7.82939	8.31228	8.73959	9.10912	8.73168	8.65945	9.16714	7.82147	8.12348	7.7664	8.23542	8.32069	8.39887	9.22898	9.31177	9.21782	7.08346	7.9422	7.72902	8.54153	8.28103	8.69887	8.80623	8.77454
6335_at	MKC7	4	-746098	7479877, 9092503, 9409808, 9417119, 9418850, 9494104, 9822624, 10191273, 10383953, 10446224, 12036596, 12077121, 12827498, 14764870, 16087741, 16232702, 16803598, 17042746	GO:0006508: proteolysis, GO:0009277: chitin- and beta-glucan-containing cell wall, GO:0009049: aspartic-type signal peptidase activity		YDR144C	MKC7	YPS2	GPI-anchored aspartyl protease (yapsin) involved in protein processing; shares functions with Yap3p and Kex2p	0.0169825	4.73446	4.89193	4.85192	5.36407	5.25344	5.82283	6.4169	5.95944	4.53925	3.81831	4.27516	3.13845	4.09418	4.6337	5.08351	5.41936	5.11966	4.99161	4.85237	4.66415	5.58777	5.23225	5.3981	5.38588	6.30056	6.30201	6.06182	4.04752	3.52153	3.86509	4.01561	4.90729	5.03231	5.05055	5.04973
6411_at	RRP1	4	-618303	2179050, 3549696, 8165142, 9192856, 9630247, 10341208, 12379644, 14562095, 15100437, 15769876, 15870279, 16544271	GO:0006364: rRNA processing, GO:0042254: ribosome biogenesis and assembly, GO:0005634: nucleus, GO:0005730: nucleolus, GO:0003674: molecular_function		YDR087C	RRP1	NA	Essential evolutionarily conserved nucleolar protein necessary for biogenesis of 60S ribosomal subunits and processing of pre-rRNAs to mature rRNAs, associated with several distinct 66S pre-ribosomal particles	0.0169825	6.19779	6.36105	5.8819	5.97613	5.99433	6.48921	7.12804	6.47572	6.57365	6.11002	6.16224	5.89733	6.23985	6.65216	6.53567	7.0572	6.75325	6.60825	5.54768	5.44025	5.65806	5.76929	5.77466	5.35874	6.3861	6.94267	6.37207	5.99026	5.825	5.75083	6.02568	6.12081	6.26393	6.57889	6.36212
6433_at	RPS13	4	579456	2403345, 3533916, 5542014, 6814480, 9649613, 10601260, 11433365, 12490706, 14709174, 14976550, 16251355, 16762320	GO:0006412: translation, GO:0005843: cytosolic small ribosomal subunit (sensu Eukaryota), GO:0003735: structural constituent of ribosome	03010: Ribosome	YDR064W	RPS13	c("RPS13B", "RPS13C")	Protein component of the small (40S) ribosomal subunit; has similarity to E. coli S15 and rat S13 ribosomal proteins	0.0126256	11.9696	12.1781	11.8823	12.2814	12.4393	12.3709	12.7401	12.5792	12.7969	12.3491	11.7844	11.9316	11.9495	12.3518	12.4409	12.6926	12.5056	12.6504	12.067	11.4599	11.444	12.0673	11.9325	12.0953	12.6582	12.5989	12.6188	12.1184	11.7222	11.7243	11.8727	12.241	12.4595	12.5262	12.5218
6559_f_at	RPS16B	4	-307789	1544921, 3533916, 5542014, 11433365, 12490706, 15078877, 15964806, 16254148, 16552446, 17636033	GO:0000723: telomere maintenance, GO:0006412: translation, GO:0005843: cytosolic small ribosomal subunit (sensu Eukaryota), GO:0003735: structural constituent of ribosome	03010: Ribosome	YDL083C	RPS16B	NA	Protein component of the small (40S) ribosomal subunit; identical to Rps16Ap and has similarity to E. coli S9 and rat S16 ribosomal proteins	0.0120683	10.9521	10.6638	10.6909	11.5799	11.4982	11.5282	11.7479	11.568	11.7459	10.9432	11.0292	10.6125	10.8651	11.3759	11.3945	11.7903	11.3561	11.7579	10.6597	10.5645	10.2082	11.2984	11.3751	11.4477	11.8117	11.5432	11.5556	10.1248	10.4359	10.3474	11.0181	10.7081	11.3409	11.319	11.2253
6560_at	RPL13A	4	308424	5542014, 9649613, 9791891, 10733889, 11433365, 12490706, 12586695, 15100437, 15665377, 15769876, 16254148	GO:0006412: translation, GO:0005842: cytosolic large ribosomal subunit (sensu Eukaryota), GO:0003735: structural constituent of ribosome	03010: Ribosome	YDL082W	RPL13A	NA	Protein component of the large (60S) ribosomal subunit, nearly identical to Rpl13Bp; not essential for viability; has similarity to rat L13 ribosomal protein	0.0117647	10.6673	10.1656	10.3397	11.0408	10.5652	10.8862	11.5843	11.5222	11.6147	9.9304	10.0432	9.69034	10.1149	10.4533	10.9224	11.035	10.6299	11.12	9.96134	10.1274	9.82942	10.5925	10.8061	10.636	11.727	11.0936	11.2248	9.35057	9.63022	9.62821	9.8852	10.0115	10.5611	10.7433	10.3235
6831_at		3	-206640	1789011, 14562095, 17078969	GO:0008150: biological_process, GO:0005794: Golgi apparatus, GO:0003674: molecular_function		YCR043C	YCR043C	NA	Putative protein of unknown function; green fluorescent protein (GFP)-fusion protein localizes to the Golgi apparatus; YCR043C is not an essential gene	0.0123582	5.76072	5.58406	5.16373	6.30342	6.2587	6.18295	7.05396	6.97974	5.97862	4.61778	5.0585	4.55526	5.81131	5.87204	5.80087	5.82857	5.67835	6.07329	6.80101	6.16357	6.5696	7.55102	7.33537	6.67601	7.38469	7.79869	7.66242	5.98799	5.65716	6.19683	6.89737	7.06941	6.87176	6.77707	6.90545
6866_at	RPS14A	3	-178216	340910, 791357, 1332309, 1481569, 1544921, 1574926, 1588965, 1776366, 1840512, 1872032, 1891361, 2017175, 2173978, 2277060, 3037334, 3047007, 3533916, 6088947, 6338478, 6365688, 6750608, 7049239, 7565797, 8196640, 8203151, 8293976, 8604335, 9649613, 10542411, 10601260, 11027267, 11433365, 12490706, 14568531, 14570984, 14764870, 15125836, 15161972, 15590835, 16287850, 17249125	GO:0000028: ribosomal small subunit assembly and maintenance, GO:0000462: maturation of SSU-rRNA from tricistronic rRNA transcript (SSU-rRNA, 5.8S rRNA, LSU-rRNA), GO:0000723: telomere maintenance, GO:0006412: translation, GO:0005843: cytosolic small ribosomal subunit (sensu Eukaryota), GO:0032040: small subunit processome, GO:0003723: RNA binding, GO:0003735: structural constituent of ribosome	03010: Ribosome	YCR031C	RPS14A	c("CRY1", "RPL59")	Ribosomal protein 59 of the small subunit, required for ribosome assembly and 20S pre-rRNA processing; mutations confer cryptopleurine resistance; nearly identical to Rps14Bp and similar to E. coli S11 and rat S14 ribosomal proteins	0.0120683	10.9232	10.9642	10.8589	11.2063	11.4323	11.1916	11.487	11.5119	11.5817	10.4833	10.5303	10.4998	10.3804	11.0972	10.9914	11.3651	11.2228	11.3337	10.9062	10.5414	10.3326	11.1848	11.1492	11.1765	11.452	11.4745	11.4559	10.3836	10.1176	10.3804	11.1069	10.8786	11.0925	11.2009	11.3902
6869_at	FEN1	3	190588	1418625, 1776366, 1964349, 7548216, 7768822, 7791529, 8246690, 8649379, 9211877, 9509574, 9832547, 9988704, 10366774, 10563337, 10770748, 10970790, 11113186, 11279045, 11337502, 11468289, 12477802, 12531550, 12586695, 12684876, 12746460, 14764870, 15333757, 15638242, 15817474, 16155007, 16449229, 16598687, 16730802, 16943431, 16950653, 17078969, 17101780, 17122407, 17151231, 17236726, 17520249	GO:0016192: vesicle-mediated transport, GO:0030148: sphingolipid biosynthetic process, GO:0030497: fatty acid elongation, GO:0005783: endoplasmic reticulum, GO:0005789: endoplasmic reticulum membrane, GO:0009922: fatty acid elongase activity, GO:0009922: fatty acid elongase activity		YCR034W	FEN1	c("ELO2", "GNS1", "VBM2")	Fatty acid elongase, involved in sphingolipid biosynthesis; acts on fatty acids of up to 24 carbons in length; mutations have regulatory effects on 1,3-beta-glucan synthase, vacuolar ATPase, and the secretory pathway	0.0120683	8.27078	8.26716	8.13654	9.08837	8.91367	9.40545	9.67614	9.18526	9.4662	7.39867	7.63356	7.57086	8.15503	8.37774	9.01858	8.42224	8.81173	9.16383	8.10512	7.69309	8.0302	8.63306	8.3782	8.42107	9.28944	9.54133	9.33429	7.56831	7.85693	7.67224	8.60345	8.46498	8.85143	9.28949	9.20917
7064_at	CTP1	2	-784568	7813418, 7876161, 8091861, 8831672, 9178508, 10682912, 10702279, 10766832, 10924109, 11818335, 14576278, 15298898, 15498760, 15942929, 16118182, 16132231, 16823961, 16844075, 16904062, 17400551	GO:0006843: mitochondrial citrate transport, GO:0006843: mitochondrial citrate transport, GO:0005739: mitochondrion, GO:0005743: mitochondrial inner membrane, GO:0005371: tricarboxylate secondary active transmembrane transporter activity		YBR291C	CTP1	NA	Mitochondrial inner membrane citrate transporter, member of the mitochondrial carrier family	0.0149272	8.33782	8.2483	8.17797	8.77448	8.74367	8.89209	9.61262	9.55671	9.65814	7.05763	7.79376	7.85808	7.62208	8.26772	8.54934	8.87574	8.59389	9.02448	7.64122	7.53151	7.25385	7.99818	8.27898	7.81114	9.33953	9.10672	8.97299	7.22733	7.56057	7.66062	7.78737	8.21336	8.36065	8.31077	8.11694
7147_at	RPL21A	2	606265	5542014, 7871891, 8428379, 10601260, 11433365, 12490706, 15060153, 15100437, 15645503, 16432255	GO:0006412: translation, GO:0005842: cytosolic large ribosomal subunit (sensu Eukaryota), GO:0003735: structural constituent of ribosome	03010: Ribosome	YBR191W	RPL21A	URP1	Protein component of the large (60S) ribosomal subunit, nearly identical to Rpl21Bp and has similarity to rat L21 ribosomal protein	0.0149272	10.6888	10.3708	10.3073	11.1071	11.0361	11.1119	11.041	11.0864	11.2057	10.2945	10.496	10.5477	10.591	10.903	10.8309	11.264	10.7898	11.2281	10.4353	10.2281	9.99137	10.2856	10.4148	10.5805	11.46	10.8968	11.1445	9.6795	9.98516	10.006	10.4436	10.4288	10.8521	11.0592	10.7979
7191_f_at	RPS9B	2	604503	363157, 627211, 1427034, 1868573, 2041737, 2179051, 2517480, 2692850, 3522920, 5542014, 6273576, 6814480, 7031258, 7031259, 7498767, 7813418, 7871891, 8082183, 8415737, 8950190, 9396790, 9649613, 9672752, 9733638, 10093218, 11433365, 12490706, 14570984, 15590835, 17229726, 17246215, 17248970	GO:0006412: translation, GO:0006450: regulation of translational fidelity, GO:0005843: cytosolic small ribosomal subunit (sensu Eukaryota), GO:0032040: small subunit processome, GO:0003735: structural constituent of ribosome	03010: Ribosome	YBR189W	RPS9B	c("RPS13A", "SUP46")	Protein component of the small (40S) ribosomal subunit; nearly identical to Rps9Ap and has similarity to E. coli S4 and rat S9 ribosomal proteins	0.0120683	11.722	11.6732	11.6175	12.124	11.9134	12.0487	12.6894	12.5045	12.6739	11.5701	11.6732	11.781	11.647	12.1669	12.3096	12.6221	12.2497	12.5254	11.3451	10.9948	11.1374	11.8253	11.8835	11.9999	12.6707	12.7357	12.6884	11.221	11.4136	11.3261	11.8319	12.0417	12.3524	12.5938	12.4037
7200_at	RPB5	2	-549003	767334, 767338, 780108, 782912, 1700503, 1920413, 2070414, 2179949, 2186966, 2981201, 3058514, 3121622, 4370349, 4606699, 6174508, 7000767, 7040385, 7483850, 7597027, 7651387, 8374298, 8488729, 8524256, 9077438, 9108309, 9322754, 9325110, 9461342, 9512048, 9545247, 9618449, 9632758, 9642054, 9738888, 9743622, 9774381, 9837969, 9860960, 10066729, 10231567, 10322136, 10393311, 10393904, 10499796, 1…	GO:0006360: transcription from RNA polymerase I promoter, GO:0006366: transcription from RNA polymerase II promoter, GO:0006383: transcription from RNA polymerase III promoter, GO:0005665: DNA-directed RNA polymerase II, core complex, GO:0005666: DNA-directed RNA polymerase III complex, GO:0005736: DNA-directed RNA polymerase I complex, GO:0003899: DNA-directed RNA polymerase activity	00230: Purine metabolism, 00240: Pyrimidine metabolism, 03020: RNA polymerase	YBR154C	RPB5	NA	RNA polymerase subunit ABC27, common to RNA polymerases I, II, and III; contacts DNA and affects transactivation	0.0190872	8.66823	8.8367	8.49114	8.74419	8.78994	8.97868	9.27194	9.08667	8.8723	7.43061	7.98881	7.92181	7.5682	8.18418	7.57139	8.71412	8.39673	7.91408	8.15408	8.03022	8.10691	8.60997	8.77996	8.34637	9.19934	9.27021	8.99129	7.1617	7.1949	7.48127	7.75937	7.78383	8.15713	8.52908	8.33834
7240_at	YMC2	2	449661	9178508, 9559855, 12171066, 12482937, 12958213, 14576278, 16118182, 16132231, 16140254, 16823961, 16844075	GO:0006839: mitochondrial transport, GO:0005739: mitochondrion, GO:0005342: organic acid transmembrane transporter activity, GO:0005342: organic acid transmembrane transporter activity		YBR104W	YMC2	NA	Mitochondrial protein, putative inner membrane transporter with a role in oleate metabolism and glutamate biosynthesis; member of the mitochondrial carrier (MCF) family; has similarity with Ymc1p	0.0196009	7.31444	7.74005	7.36538	8.44596	7.86975	8.41317	9.04836	8.5374	8.52922	6.14386	6.27009	6.18401	6.29982	6.51789	6.60119	6.80242	6.62452	6.57746	8.03353	7.58191	8.07353	8.39576	7.95079	8.26119	9.17716	9.61969	9.24727	6.5555	6.68969	6.36688	7.09661	7.01485	7.27006	7.60204	7.62387
7242_at	PHO88	2	452652	8709965, 10548719, 10628851, 12545388, 14576278, 16251355, 16552446, 16823961, 17151231, 17409072	GO:0000723: telomere maintenance, GO:0006817: phosphate transport, GO:0006817: phosphate transport, GO:0006817: phosphate transport, GO:0005739: mitochondrion, GO:0016020: membrane, GO:0003674: molecular_function		YBR106W	PHO88	NA	Probable membrane protein, involved in phosphate transport; pho88 pho86 double null mutant exhibits enhanced synthesis of repressible acid phosphatase at high inorganic phosphate concentrations	0.0152398	11.4886	11.3959	11.3265	12.1051	11.8856	11.9453	12.3028	12.2699	12.2877	10.8096	10.8549	10.6282	11.0793	11.4215	11.5411	10.974	11.3242	11.484	11.721	11.5326	11.399	11.9778	11.7621	11.9284	12.2716	12.1628	12.2201	10.9442	11.1998	11.019	11.7378	11.4396	11.4908	11.6659	11.5894
7277_at		2	436015	10628851, 14562095	GO:0008150: biological_process, GO:0005783: endoplasmic reticulum, GO:0003674: molecular_function		YBR096W	YBR096W	NA	Putative protein of unknown function; green fluorescent protein (GFP)-fusion protein localizes to the ER	0.0126256	8.19417	8.27435	7.82545	9.17887	8.74648	8.80434	9.30038	8.98829	9.01887	7.51758	7.76314	7.73506	8.04575	8.34819	8.38285	8.81394	7.94605	8.39732	8.28334	8.04881	8.31998	8.82069	8.94301	9.01746	9.09866	9.55812	9.11484	8.12265	7.96564	7.37442	8.42628	8.2814	8.39408	8.59307	8.18451
7344_i_at	RPL4A	2	300166	1544921, 2065661, 2834365, 3062369, 5542014, 7664741, 8367312, 9649613, 9838082, 10559149, 10601260, 11274415, 11433365, 12490706, 15100437, 15769876, 15870279, 15911592, 16432255	GO:0006412: translation, GO:0005842: cytosolic large ribosomal subunit (sensu Eukaryota), GO:0003735: structural constituent of ribosome	03010: Ribosome	YBR031W	RPL4A	NA	N-terminally acetylated protein component of the large (60S) ribosomal subunit, nearly identical to Rpl4Bp and has similarity to E. coli L4 and rat L4 ribosomal proteins	0.0190872	9.26487	9.93267	8.3956	9.9432	10.0553	9.51976	10.1265	10.4004	10.5865	7.88672	8.57953	8.47242	8.44854	9.11784	8.84417	9.13849	8.74407	8.93673	9.13041	9.26927	9.37175	10.8003	10.6649	10.7153	10.3377	10.336	9.93402	8.57534	7.74644	7.85069	9.21498	8.79936	9.17494	9.20478	9.09031
7413_at	URA7	2	-145731	1753946, 7478995, 7559626, 7642527, 7797479, 7813418, 7871888, 8075080, 8121398, 8626655, 8910520, 9335584, 9632643, 9668079, 10393561, 10600130, 12545388, 12670958, 12709422, 12791685, 12872131, 12958213, 15870279, 16179339, 16807089, 17189248, 17463002, 17506111, 17517885, 17681942	GO:0006241: CTP biosynthetic process, GO:0006241: CTP biosynthetic process, GO:0008654: phospholipid biosynthetic process, GO:0019856: pyrimidine base biosynthetic process, GO:0005829: cytosol, GO:0003883: CTP synthase activity, GO:0003883: CTP synthase activity, GO:0003883: CTP synthase activity	00240: Pyrimidine metabolism	YBL039C	URA7	NA	Major CTP synthase isozyme (see also URA8), catalyzes the ATP-dependent transfer of the amide nitrogen from glutamine to UTP, forming CTP, the final step in de novo biosynthesis of pyrimidines; involved in phospholipid biosynthesis	0.0197103	8.13322	8.48351	8.32543	9.75741	9.10793	9.44855	9.14677	8.86743	9.0834	7.57959	8.35319	8.21934	7.99453	8.51461	8.99759	9.43282	9.1274	9.34568	7.19021	7.27774	7.57924	8.25835	8.20756	8.29678	8.91835	8.78004	8.4718	7.02884	7.96106	7.12858	7.99169	8.19942	8.57946	8.74596	8.7078
7420_at	HEK2	2	160187	7725803, 10029995, 10331606, 11739741, 11867544, 16010288, 16122766, 17588515	GO:0007004: telomere maintenance via telomerase, GO:0007004: telomere maintenance via telomerase, GO:0008298: intracellular mRNA localization, GO:0008298: intracellular mRNA localization, GO:0000784: nuclear chromosome, telomeric region, GO:0005737: cytoplasm, GO:0003729: mRNA binding		YBL032W	HEK2	KHD1	RNA binding protein with similarity to hnRNP-K that localizes to the cytoplasm and to subtelomeric DNA; required for the proper localization of ASH1 mRNA; involved in the regulation of telomere position effect and telomere length	0.0141533	7.99615	8.14081	8.12128	8.56023	8.45276	8.50055	8.78114	8.4269	8.82269	8.09126	8.13801	8.0215	8.44411	8.6451	9.18027	8.80619	8.61996	8.88833	7.78645	7.55106	7.83965	7.97425	7.95058	8.11938	8.55204	8.61014	8.48005	7.52366	8.2078	7.75099	8.34666	7.69736	8.45558	8.72503	8.4605
7618_f_at	RPS23B	16	794961	5542014, 6814480, 7498767, 8496146, 8950190, 9649613, 11433365, 12490706, 12829295, 14570984, 14976550, 15477390, 16432255, 16552446	GO:0000723: telomere maintenance, GO:0006412: translation, GO:0006450: regulation of translational fidelity, GO:0005843: cytosolic small ribosomal subunit (sensu Eukaryota), GO:0003735: structural constituent of ribosome	03010: Ribosome	YPR132W	RPS23B	NA	Ribosomal protein 28 (rp28) of the small (40S) ribosomal subunit, required for translational accuracy; nearly identical to Rps23Ap and similar to E. coli S12 and rat S23 ribosomal proteins; deletion of both RPS23A and RPS23B is lethal	0.0169825	12.6031	12.7064	12.6027	12.5613	12.609	13.0695	13.2735	13.0403	12.6123	11.3994	12.1675	12.3268	12.5362	12.2706	12.7678	13.0433	12.9244	12.7352	12.4706	12.1216	11.9067	12.7708	12.825	12.668	12.9835	13.1977	13.2601	11.9161	11.2946	12.1501	11.8214	12.502	12.6057	12.906	12.6328
7650_at	MRI1	16	767750	14562095, 15102328, 15215245	GO:0019509: methionine salvage, GO:0005634: nucleus, GO:0005737: cytoplasm, GO:0046523: S-methyl-5-thioribose-1-phosphate isomerase activity, GO:0046523: S-methyl-5-thioribose-1-phosphate isomerase activity	00271: Methionine metabolism	YPR118W	MRI1	NA	Methylthioribose-1-phosphate isomerase, catalyzes the isomerization of 5-methylthioribose-1-phosphate to 5-methylthioribulose-1-phosphate in the methionine salvage pathway	0.0144931	6.46043	6.83359	6.34092	7.16002	7.23616	7.21338	7.55867	7.27826	7.2383	6.60503	6.82507	6.88502	7.1314	7.73331	7.43869	7.16315	7.37236	7.52258	6.68979	6.53691	7.13885	7.61005	7.28819	7.27698	7.36132	7.88455	7.55192	6.82981	6.63978	6.50374	7.42774	7.04256	7.10162	7.28139	7.38232
7845_s_at	RPS6A	16	-378392	2840355, 2991849, 3279029, 3299046, 3533916, 3865175, 3897837, 5542014, 6814480, 9649613, 10198052, 11433365, 12490706, 15590835, 15692568, 16118188, 16251355, 16432255, 17174052, 17618850	GO:0006412: translation, GO:0005843: cytosolic small ribosomal subunit (sensu Eukaryota), GO:0032040: small subunit processome, GO:0003735: structural constituent of ribosome	03010: Ribosome	YPL090C	RPS6A	NA	Protein component of the small (40S) ribosomal subunit; identical to Rps6Bp and has similarity to rat S6 ribosomal protein	0.0152128	11.5797	11.7275	11.5098	11.9014	11.9974	11.7402	12.1779	12.0975	11.8936	10.7748	11.3965	11.4253	11.3333	11.7698	11.4536	11.9085	11.6204	11.8287	11.2899	11.0101	10.9705	11.7251	11.8481	11.6674	12.1469	12.108	12.0553	11.2473	11.0403	11.069	11.5348	11.2446	11.616	11.7057	11.6401
7854_i_at	RPS9A	16	404947	2041737, 5542014, 6814480, 9396790, 9649613, 9672752, 10093218, 11433365, 12490706, 15590835, 17229726	GO:0006412: translation, GO:0006450: regulation of translational fidelity, GO:0005737: cytoplasm, GO:0005843: cytosolic small ribosomal subunit (sensu Eukaryota), GO:0032040: small subunit processome, GO:0003735: structural constituent of ribosome	03010: Ribosome	YPL081W	RPS9A	NA	Protein component of the small (40S) ribosomal subunit; nearly identical to Rps9Bp and has similarity to E. coli S4 and rat S9 ribosomal proteins	0.0184969	9.21214	9.75907	9.59114	10.595	10.4136	10.5622	10.5931	10.59	10.5246	9.92022	9.86283	9.68244	10.076	10.2015	10.6303	10.321	10.2417	10.0531	10.1466	10.0353	9.7123	10.7855	10.6643	10.8415	10.7489	10.8359	10.5248	9.65554	9.48821	9.55844	10.3952	9.97728	10.1767	10.6553	10.3281
7881_at		16	280479	14562095, 14764870, 15060153, 15161972, 15755922	GO:0000723: telomere maintenance, GO:0005737: cytoplasm, GO:0003674: molecular_function		YPL144W	YPL144W	NA	Putative protein of unknown function; green fluorescent protein (GFP)-fusion protein localizes to the cytoplasm; null mutant is viable, exhibits shortened telomeres	0.0190467	8.66922	8.64177	8.36537	9.68547	9.31601	9.21385	9.33582	8.87807	8.91226	7.33846	7.61977	7.39667	8.3357	8.36803	8.52036	8.33056	8.48193	8.4995	8.49828	8.06138	8.02162	8.89371	8.42861	8.54577	9.30611	9.32925	9.33984	7.33821	7.8898	7.41016	8.43825	8.3423	8.43216	8.55183	8.40158
7882_f_at	RPL33A	16	282121	1840541, 5542014, 8082197, 8948103, 10601260, 11433365, 12490706, 15100437, 16251355	GO:0006412: translation, GO:0005842: cytosolic large ribosomal subunit (sensu Eukaryota), GO:0003735: structural constituent of ribosome	03010: Ribosome	YPL143W	RPL33A	RPL37A	N-terminally acetylated ribosomal protein L37 of the large (60S) ribosomal subunit, nearly identical to Rpl33Bp and has similarity to rat L35a; rpl33a null mutant exhibits slow growth while rpl33a rpl33b double null mutant is inviable	0.0144339	11.8052	12.0202	11.7423	12.3998	12.4864	12.0897	12.467	12.509	12.2935	11.3092	11.7887	11.6889	11.6469	12.1436	12.1446	11.9543	12.2185	12.4838	11.8228	11.5149	11.4451	12.2658	12.0809	11.9799	12.7318	12.5564	12.5829	12.051	11.4842	11.2109	12.3069	12.0084	12.1756	12.2391	12.2388
7894_at	RPL5	16	303120	381291, 393511, 1325447, 1477137, 1480161, 2007570, 2223876, 3118184, 3308884, 3308885, 3327609, 3624282, 5542014, 6179586, 6421579, 7647108, 7869381, 8474444, 8530422, 8757741, 8764831, 9182543, 9649613, 10322015, 10376605, 10575356, 11433365, 11497428, 12490706, 14976550, 15100437, 15769876, 16100378, 16432255	GO:0000027: ribosomal large subunit assembly and maintenance, GO:0006412: translation, GO:0005842: cytosolic large ribosomal subunit (sensu Eukaryota), GO:0003723: RNA binding, GO:0003735: structural constituent of ribosome	03010: Ribosome	YPL131W	RPL5	c("LPI14", "RPL1")	Protein component of the large (60S) ribosomal subunit with similarity to E. coli L18 and rat L5 ribosomal proteins; binds 5S rRNA and is required for 60S subunit assembly	0.0189788	12.2251	12.2445	12.3652	11.932	12.2616	12.4473	12.7735	12.8314	12.8542	11.7116	12.637	12.6191	12.7846	12.6503	13.0475	13.1386	12.9042	13.1295	11.9446	12.156	11.9956	12.3854	12.4621	12.2705	12.7185	12.592	12.5903	12.3494	12.1474	12.5517	11.9355	12.7416	13.1384	13.3627	12.7101
8000_i_at	RPL36B	16	-76239	5542014, 6337137, 9364745, 10601260, 10852723, 11433365, 12490706, 15100437	GO:0006412: translation, GO:0005842: cytosolic large ribosomal subunit (sensu Eukaryota), GO:0003723: RNA binding, GO:0003735: structural constituent of ribosome	03010: Ribosome	YPL249C-A	RPL36B	NA	Protein component of the large (60S) ribosomal subunit, nearly identical to Rpl36Ap and has similarity to rat L36 ribosomal protein; binds to 5.8 S rRNA	0.0191047	11.2133	11.4693	11.2175	11.6468	11.6278	11.4498	11.8074	11.6536	11.7682	10.3692	10.5008	10.294	10.5419	11.3669	10.973	11.427	11.2948	11.3864	10.7356	10.2625	10.5152	11.6743	11.497	11.2386	11.8003	11.9776	11.8193	10.347	9.80569	9.91287	11.0803	11.2321	11.2696	11.4505	11.3557
8009_at	CIN2	16	-96258	2403635, 2407611, 8706133, 9215891, 9520439, 9630229, 10024174, 10347204, 10831612, 11743205, 11847227, 14661025, 14764870, 15249665, 15575969, 15579722	GO:0007017: microtubule-based process, GO:0007023: post-chaperonin tubulin folding pathway, GO:0007023: post-chaperonin tubulin folding pathway, GO:0005575: cellular_component, GO:0003674: molecular_function		YPL241C	CIN2	NA	Tubulin folding factor C (putative) involved in beta-tubulin (Tub2p) folding; isolated as mutant with increased chromosome loss and sensitivity to benomyl	0.0144339	4.54027	4.7853	4.56114	5.46263	5.00711	4.83442	5.50758	5.05472	5.18848	4.02114	4.48715	4.40585	4.96603	5.41646	5.25911	5.04977	5.40429	5.43713	4.9073	4.65191	4.87982	4.90735	4.78983	5.28269	5.19291	5.59705	5.07613	4.36068	4.72078	4.15595	5.3129	5.15031	5.23833	5.403	5.33592
8466_at	OST3	15	482035	7593165, 7622558, 8175708, 8661104, 8666161, 9135133, 9200815, 9405463, 9435788, 9817751, 9878773, 10220330, 10358084, 10677492, 10910977, 11316881, 12359722, 12805367, 12810948, 12887896, 14764870, 15590627, 15831493, 15835887, 15886282, 15964806, 16096345, 16096346, 16251355, 16269340, 16297388, 16380504, 16652171, 17024709, 17403929	GO:0006461: protein complex assembly, GO:0006486: protein amino acid glycosylation, GO:0006487: protein amino acid N-linked glycosylation, GO:0008250: oligosaccharyl transferase complex, GO:0016021: integral to membrane, GO:0004579: dolichyl-diphosphooligosaccharide-protein glycotransferase activity, GO:0004579: dolichyl-diphosphooligosaccharide-protein glycotransferase activity	00510: N-Glycan biosynthesis, 01030: Glycan structures - biosynthesis 1	YOR085W	OST3	NA	Gamma subunit of the oligosaccharyltransferase complex of the ER lumen, which catalyzes asparagine-linked glycosylation of newly synthesized proteins; Ost3p is important for N-glycosylation of a subset of proteins	0.0184969	8.75401	8.77729	8.58425	9.08111	8.89932	8.82655	9.66085	9.52804	9.26645	7.38205	8.15757	8.39204	8.49482	8.44371	9.12703	8.76349	9.06496	9.07638	8.98542	8.99632	9.09602	9.54907	9.47615	9.15126	9.6959	9.64717	9.46863	8.55268	9.01838	8.24716	9.35088	8.99265	8.93358	9.2075	9.04895
8477_at	RKI1	15	-504329	8929392, 9200815, 11816030, 12791685, 14562095, 14690456, 15269432, 16054529, 16155567, 16544271	GO:0006098: pentose-phosphate shunt, GO:0008615: pyridoxine biosynthetic process, GO:0042254: ribosome biogenesis and assembly, GO:0005634: nucleus, GO:0005737: cytoplasm, GO:0004751: ribose-5-phosphate isomerase activity, GO:0004751: ribose-5-phosphate isomerase activity	00030: Pentose phosphate pathway, 00710: Carbon fixation	YOR095C	RKI1	NA	Ribose-5-phosphate ketol-isomerase, catalyzes the interconversion of ribose 5-phosphate and ribulose 5-phosphate in the pentose phosphate pathway; participates in pyridoxine biosynthesis	0.017468	6.2054	6.42544	6.30853	6.95777	6.6293	7.49014	7.9324	7.17276	6.98347	5.69698	6.75317	6.76923	6.99309	7.14303	7.14458	7.97505	7.82665	7.63159	5.1823	4.95253	4.86622	6.58375	6.67879	6.05608	7.10461	7.54066	6.83667	5.19593	4.90491	5.26378	5.36349	5.6748	6.31406	6.75465	6.51422
8479_at	RPS7A	15	505795	1544921, 3533916, 5542014, 8662789, 9200815, 9396790, 9649613, 10601260, 10791972, 11433365, 12490706, 12829295, 12940988, 14570984, 15590835, 16432255, 16762320	GO:0006412: translation, GO:0005843: cytosolic small ribosomal subunit (sensu Eukaryota), GO:0032040: small subunit processome, GO:0003735: structural constituent of ribosome	03010: Ribosome	YOR096W	RPS7A	RPS30	Protein component of the small (40S) ribosomal subunit, nearly identical to Rps7Bp; interacts with Kti11p; deletion causes hypersensitivity to zymocin; has similarity to rat S7 and Xenopus S8 ribosomal proteins	0.0141533	10.5867	10.4569	10.2908	10.8393	10.7526	10.9319	11.1944	11.0692	11.1377	9.56588	10.0227	9.97449	10.3746	10.3722	10.4185	10.7251	10.3654	10.616	10.2062	9.75222	9.56047	10.3625	10.447	10.5687	11.4877	10.8495	11.1524	9.70069	9.4607	9.60834	9.96523	9.97297	10.6304	10.6855	10.5552
8612_at	RPS15	15	-253576	5542014, 10601260, 11433365, 12490706, 14976550, 15167894, 15345046, 15659180, 16209719, 16432255	GO:0000056: ribosomal small subunit export from nucleus, GO:0006412: translation, GO:0005843: cytosolic small ribosomal subunit (sensu Eukaryota), GO:0003735: structural constituent of ribosome	03010: Ribosome	YOL040C	RPS15	RPS21	Protein component of the small (40S) ribosomal subunit; has similarity to E. coli S19 and rat S15 ribosomal proteins	0.0166294	12.44	12.2272	12.3926	12.0332	12.2846	12.4174	13.0729	12.7026	12.6443	11.558	12.3783	12.3154	12.626	12.4961	12.7977	13.0541	12.8024	12.9332	12.2289	12.0841	11.7148	12.4221	12.3483	12.2575	13.0405	12.6192	13.0232	12.1357	11.9592	12.6229	12.2355	12.7094	12.8526	13.0897	12.5919
8646_at	WRS1	15	-137825	1108023, 5377464, 7502582, 8255761, 9046085, 10950302, 12423761, 16552782, 17426150	GO:0006436: tryptophanyl-tRNA aminoacylation, GO:0005737: cytoplasm, GO:0004830: tryptophan-tRNA ligase activity	00380: Tryptophan metabolism, 00970: Aminoacyl-tRNA biosynthesis	YOL097C	WRS1	HRE342	Cytoplasmic tryptophanyl-tRNA synthetase, aminoacylates tryptophanyl-tRNA	0.0181238	8.71228	8.92191	9.00686	9.70213	9.45786	9.55255	9.75032	9.30261	9.69563	8.20566	8.0398	7.94427	8.19486	8.41653	8.90161	9.17558	8.90813	9.0296	8.2464	8.26623	8.50017	9.01231	8.98646	8.70694	9.94459	9.55757	9.80984	7.96579	8.18429	7.91473	8.23676	8.36623	8.88237	9.1394	9.25137
8651_at		15	144204	8533473, 11788967, 14562095	GO:0008150: biological_process, GO:0000329: membrane of vacuole with cell cycle-correlated morphology, GO:0005737: cytoplasm, GO:0003674: molecular_function		YOL092W	YOL092W	NA	Putative protein of unknown function; predicted to contain six transmembrane domains and is 58% similar to the uncharacterized ORF YBR147W; deletion mutant has no detectable phenotype	0.0141533	7.79581	7.52977	7.23455	8.59745	8.12391	8.1697	8.81405	8.62193	8.71151	7.65064	7.57487	7.60376	7.57597	8.10943	8.20302	8.13295	7.95144	8.17189	7.99469	7.73118	7.80395	8.74558	8.41401	8.58584	8.86506	8.99612	8.65325	7.69595	7.86074	7.5241	8.83246	8.25598	8.62447	8.82317	8.7837
8665_at	TRM11	15	-86757	10220002, 12872006, 14562095, 15899842, 16005430, 16544271, 17008308, 17673084	GO:0030488: tRNA methylation, GO:0030488: tRNA methylation, GO:0042254: ribosome biogenesis and assembly, GO:0005737: cytoplasm, GO:0003723: RNA binding, GO:0004809: tRNA (guanine-N2-)-methyltransferase activity, GO:0004809: tRNA (guanine-N2-)-methyltransferase activity, GO:0008757: S-adenosylmethionine-dependent methyltransferase activity		YOL124C	TRM11	NA	Catalytic subunit of an adoMet-dependent tRNA methyltransferase complex (Trm11p-Trm112p), required for the methylation of the guanosine nucleotide at position 10 (m2G10) in tRNAs; contains a THUMP domain and a methyltransferase domain	0.017468	6.37858	6.5467	6.16795	6.41493	6.13764	6.07304	7.23994	6.57899	6.30516	5.86531	6.3848	5.92017	5.70352	6.21181	6.1834	7.09259	7.1328	6.37023	5.66055	5.14087	5.57363	5.9729	5.8107	4.9544	6.72797	6.87064	6.28547	5.67057	5.68647	5.09616	5.62749	5.35652	5.89579	6.31002	6.46305
8668_at	RPL18A	15	-94402	2233736, 3329973, 5542014, 9649613, 11433365, 12490706, 12769851, 14570984, 15100437, 15879519, 16155567, 16373491, 16432255	GO:0006412: translation, GO:0005842: cytosolic large ribosomal subunit (sensu Eukaryota), GO:0003735: structural constituent of ribosome	03010: Ribosome	YOL120C	RPL18A	RP28A	Protein component of the large (60S) ribosomal subunit, identical to Rpl18Bp and has similarity to rat L18 ribosomal protein; intron of RPL18A pre-mRNA forms stem-loop structures that are a target for Rnt1p cleavage leading to degradation	0.0126256	12.255	12.5179	12.3101	12.985	12.7032	12.5992	12.9786	13.0236	13.0979	12.3062	12.271	12.1084	12.224	12.6065	12.7385	12.8576	12.8152	13.1049	12.3187	12.0912	11.9984	12.7959	12.5932	12.6832	12.9971	13.0175	12.8672	12.5564	12.2498	11.8362	12.5711	12.4853	12.4191	12.7721	12.7426
8808_at	LYS9	14	-715390	767214, 773743, 1475183, 3045517, 3098733, 3123231, 3131025, 3928261, 3939712, 4380448, 5128332, 5900603, 6092852, 6429126, 8608930, 9038161, 9426595, 9520439, 10521527, 10714900, 11029074, 11717275, 14169151, 14748081, 15189996, 15899842, 16682459, 17352532, 17615293	GO:0019878: lysine biosynthetic process via aminoadipic acid, GO:0005737: cytoplasm, GO:0004755: saccharopine dehydrogenase (NADP+, L-glutamate-forming) activity	00300: Lysine biosynthesis, 00310: Lysine degradation	YNR050C	LYS9	LYS13	Saccharopine dehydrogenase (NADP+, L-glutamate-forming); catalyzes the formation of saccharopine from alpha-aminoadipate 6-semialdehyde, which is the seventh step in lysine biosynthesis pathway	0.0149272	9.69134	9.76358	9.6084	10.324	10.2319	9.94202	10.7207	10.8011	10.8786	9.55118	9.66395	9.78305	9.90515	10.249	10.619	10.6064	10.6046	10.6147	9.28274	9.26828	9.16662	10.1992	10.0358	9.97016	10.7947	10.9108	10.4915	9.36821	9.61917	9.22889	10.1065	9.65428	9.82725	10.1477	10.0729
8918_at	RPL16B	14	-495002	1544921, 5542014, 6337137, 8119894, 10601260, 10672495, 11433365, 12490706, 14764870, 15769876, 16251355	GO:0006412: translation, GO:0005842: cytosolic large ribosomal subunit (sensu Eukaryota), GO:0003723: RNA binding, GO:0003735: structural constituent of ribosome	03010: Ribosome	YNL069C	RPL16B	RP23	N-terminally acetylated protein component of the large (60S) ribosomal subunit, binds to 5.8 S rRNA; has similarity to Rpl16Ap, E. coli L13 and rat L13a ribosomal proteins; transcriptionally regulated by Rap1p	0.0141533	10.9059	10.812	10.6726	10.8476	11.0778	11.3732	11.6541	11.4736	11.4282	10.4126	11.006	11.0999	10.7838	10.7784	11.1434	11.6583	11.3129	11.5058	10.6557	10.61	10.5716	11.1928	11.0177	11.2454	11.8896	11.2623	11.5166	10.6963	10.0832	11.0011	11.0974	11.3323	11.5156	11.596	11.3832
8921_s_at	RPL9B	14	499682	2227441, 5542014, 6814480, 8533472, 9649613, 11433365, 12490706, 14976550, 15964806	GO:0006412: translation, GO:0005842: cytosolic large ribosomal subunit (sensu Eukaryota), GO:0003735: structural constituent of ribosome	03010: Ribosome	YNL067W	RPL9B	NA	Protein component of the large (60S) ribosomal subunit, nearly identical to Rpl9Ap and has similarity to E. coli L6 and rat L9 ribosomal proteins	0.0117647	10.7019	10.5298	10.4462	11.133	11.2451	11.2216	11.8476	11.6227	11.5706	9.93249	10.662	10.4776	10.946	11.1161	11.078	11.5402	11.2278	11.22	10.422	10.1355	10.3115	10.9303	10.9238	10.893	11.9248	11.419	11.6024	10.2873	9.55789	9.92762	10.838	10.3099	11.0234	11.0561	11.1144
8926_at	GCD10	14	-510213	3540603, 7542616, 7798228, 8526884, 8628297, 9268289, 9539420, 9660829, 9841679, 9851972, 10330157, 10409716, 10779558, 10811942, 11684083, 12516864, 15145828, 15640439, 16043508, 16431988, 16544271, 16969341	GO:0006413: translational initiation, GO:0030488: tRNA methylation, GO:0042254: ribosome biogenesis and assembly, GO:0005634: nucleus, GO:0031515: tRNA (m1A) methyltransferase complex, GO:0000049: tRNA binding, GO:0016429: tRNA (adenine-N1-)-methyltransferase activity, GO:0016429: tRNA (adenine-N1-)-methyltransferase activity		YNL062C	GCD10	TRM6	Subunit of tRNA (1-methyladenosine) methyltransferase with Gcd14p, required for the modification of the adenine at position 58 in tRNAs, especially tRNAi-Met; first identified as a negative regulator of GCN4 expression	0.0126256	5.9557	6.35701	6.35577	6.85302	6.55536	6.5431	7.04738	6.64633	7.15765	6.6481	6.62493	6.52498	6.75301	7.0211	7.03	7.34674	6.97949	7.14057	5.61464	5.30066	5.89544	6.32173	5.93469	6.04027	6.77762	6.95563	6.65428	6.08027	6.20701	5.9168	6.51078	6.41231	6.59476	7.09793	6.85508
8936_at	RPS7B	14	-444317	1544921, 3533916, 5542014, 8771715, 9396790, 9649613, 10601260, 11433365, 12490706, 15590835, 16199762, 16254148, 16432255	GO:0006412: translation, GO:0005843: cytosolic small ribosomal subunit (sensu Eukaryota), GO:0032040: small subunit processome, GO:0003735: structural constituent of ribosome	03010: Ribosome	YNL096C	RPS7B	NA	Protein component of the small (40S) ribosomal subunit, nearly identical to Rps7Ap; interacts with Kti11p; deletion causes hypersensitivity to zymocin; has similarity to rat S7 and Xenopus S8 ribosomal proteins	0.0139765	10.5225	10.0368	10.1631	10.4395	9.75779	10.197	11.3372	11.0643	11.0657	9.85264	9.79156	9.74185	10.2738	10.3972	10.6832	11.0344	10.7296	10.7983	9.87394	10.0475	9.47832	10.1129	10.1786	9.8581	11.2841	10.4885	10.8737	9.67416	9.94593	9.58662	9.75716	9.92962	10.4763	10.6438	10.5638
8991_at	TOM22	14	378769	1327874, 7586024, 7592965, 7651521, 7709435, 7760834, 7782281, 7805891, 7890675, 7991567, 8530491, 8557051, 8599107, 8619318, 8635455, 8641278, 8754801, 8824434, 8824435, 8851659, 9030606, 9217162, 9252394, 9343421, 9442867, 9584158, 9632701, 9642296, 9670006, 9710610, 9774667, 10097089, 10347216, 10397776, 10428870, 10519552, 10542408, 10548718, 10579717, 10661891, 10744987, 10889230, 10900208, …	GO:0030150: protein import into mitochondrial matrix, GO:0030150: protein import into mitochondrial matrix, GO:0005739: mitochondrion, GO:0005741: mitochondrial outer membrane, GO:0005742: mitochondrial outer membrane translocase complex, GO:0031307: integral to mitochondrial outer membrane, GO:0008565: protein transporter activity		YNL131W	TOM22	c("MAS17", "MAS22", "MOM22")	Component of the TOM (translocase of outer membrane) complex responsible for initial import of mitochondrially directed proteins; acts as a receptor for precursor proteins and mediates interaction between the TOM and TIM complexes	0.0149272	8.89575	8.74753	8.74467	8.8712	8.93017	8.95565	9.35153	9.06481	8.98046	8.19627	8.40844	8.20363	8.77164	8.80992	8.70446	9.43334	9.13855	8.85568	8.28768	8.3168	8.23851	8.96564	8.7651	8.64595	9.01768	8.89543	8.888	7.99451	7.74919	8.17888	8.67679	8.36442	8.78972	8.65574	8.84178
9183_s_at	RPL18B	14	-64562	2233736, 3329973, 5542014, 8553702, 9649613, 11433365, 12490706, 14570984, 15100437, 16432255	GO:0006412: translation, GO:0005842: cytosolic large ribosomal subunit (sensu Eukaryota), GO:0003735: structural constituent of ribosome	03010: Ribosome	YNL301C	RPL18B	RP28B	Protein component of the large (60S) ribosomal subunit, identical to Rpl18Ap and has similarity to rat L18 ribosomal protein	0.0149272	12.6176	12.5743	12.5699	12.6312	12.597	12.7958	13.2959	12.9029	13.0144	12.5276	12.6208	12.9409	13.141	13.1437	13.2588	13.5523	13.199	13.4075	12.5176	12.2464	11.9719	12.4795	12.4796	12.5106	13.2736	13.0255	13.0828	12.7297	11.9392	12.9047	12.8761	13.1437	13.3251	13.0824	13.0195
9283_at	ADH6	13	-912141	4344986, 10347154, 10938079, 11382363, 11742541, 12199705, 12423374, 12604208, 14764870, 15289102, 16633561, 16652391, 17615293	GO:0006066: alcohol metabolic process, GO:0006081: aldehyde metabolic process, GO:0005625: soluble fraction, GO:0008106: alcohol dehydrogenase (NADP+) activity		YMR318C	ADH6	ADHVI	NADPH-dependent medium chain alcohol dehydrogenase with broad substrate specificity; member of the cinnamyl family of alcohol dehydrogenases; may be involved in fusel alcohol synthesis or in aldehyde tolerance	0.0141533	7.42289	7.15001	7.45155	7.73021	7.68091	7.85985	8.33314	8.06804	8.06129	7.02108	6.95659	6.9005	7.78547	8.05031	8.63414	9.00464	8.82618	8.77873	6.30846	6.12509	6.34169	7.31519	7.49681	6.65161	8.16269	7.84645	7.93595	6.61899	6.06361	6.33619	7.13448	7.02481	7.7472	8.02035	7.64069
9286_s_at		13	-917894		GO:0008150: biological_process, GO:0005575: cellular_component, GO:0003674: molecular_function		YMR321C	YMR321C	NA	Putative protein of unknown function	0.0150464	7.61635	7.75509	7.75552	8.68364	8.62913	8.67242	9.17888	8.90764	8.5712	7.30669	7.55083	7.24073	8.44485	8.43751	8.39255	8.67893	8.32808	8.46088	7.09699	7.26861	7.74321	8.54262	8.51295	7.99006	9.29121	9.30044	9.49952	7.52334	6.6307	7.14172	7.73267	7.93514	8.23188	8.11073	8.19779
9339_at	HAS1	13	-851590	9398665, 10684247, 12379644, 15049817, 15100437, 15242642, 15718299, 15769876, 16449635, 16544271, 16982674, 17194932	GO:0006364: rRNA processing, GO:0042254: ribosome biogenesis and assembly, GO:0005635: nuclear envelope, GO:0005730: nucleolus, GO:0003723: RNA binding, GO:0004004: ATP-dependent RNA helicase activity, GO:0008186: RNA-dependent ATPase activity		YMR290C	HAS1	NA	ATP-dependent RNA helicase; localizes to both the nuclear periphery and nucleolus; highly enriched in nuclear pore complex fractions; constituent of 66S pre-ribosomal particles	0.0189788	7.87044	7.86677	7.78948	8.45198	8.48126	8.62627	8.72574	8.31138	8.39769	6.88946	6.7473	6.77832	7.08888	7.19373	7.77876	8.03877	7.79528	7.69273	6.32491	6.66398	6.75117	7.51796	7.51645	7.18323	8.65425	8.07926	8.02478	6.111	5.77416	6.05061	6.58059	6.58105	7.42518	7.63554	7.47715
9399_at	GUA1	13	701789	222417, 1104568, 3037347, 8112582, 11035032, 12791685, 12917348, 15870279, 16969341	GO:0046037: GMP metabolic process, GO:0005575: cellular_component, GO:0003922: GMP synthase (glutamine-hydrolyzing) activity, GO:0003922: GMP synthase (glutamine-hydrolyzing) activity	00230: Purine metabolism, 00251: Glutamate metabolism	YMR217W	GUA1	NA	GMP synthase, an enzyme that catalyzes the second step in the biosynthesis of GMP from inosine 5'-phosphate (IMP); transcription is not subject to regulation by guanine but is negatively regulated by nutrient starvation	0.0149272	9.46371	10.2464	10.0333	10.3687	10.4568	10.5443	10.541	10.719	10.6808	9.94975	9.07314	10.1069	9.95427	10.1121	10.5982	10.485	10.9769	10.9676	9.3721	9.19267	9.55536	10.4782	10.2879	10.0419	10.6885	10.7491	10.5055	10.1537	9.96305	9.74812	10.5738	10.3433	10.3642	10.8908	10.808
9430_at	TOM40	13	668491	1327874, 2250717, 2265609, 2674724, 7544434, 7586024, 7774587, 7890690, 8119994, 8256518, 8274505, 8344244, 8366069, 8641278, 8824434, 8851659, 9012810, 9038228, 9217162, 9368075, 9442867, 9603986, 9642296, 9710610, 9774093, 9774109, 9774667, 9813001, 10097089, 10400693, 10417986, 10427088, 10428870, 10519552, 10542408, 10548718, 10579717, 10661891, 10744987, 10889230, 10980201, 11118520, 1121234…	GO:0030150: protein import into mitochondrial matrix, GO:0005739: mitochondrion, GO:0005741: mitochondrial outer membrane, GO:0005742: mitochondrial outer membrane translocase complex, GO:0008565: protein transporter activity		YMR203W	TOM40	c("ISP42", "MOM38")	Component of the TOM (translocase of outer membrane) complex responsible for recognition and initial import steps for all mitochondrially directed proteins; constitutes the core element of the protein conducting pore	0.0189788	9.01707	8.55303	8.94718	9.33145	8.86226	8.83422	9.32536	9.25199	9.65499	9.10907	8.98964	9.10638	9.22982	9.59894	9.58397	9.94781	9.63007	9.80154	8.43648	8.29495	8.14465	9.03635	8.43137	8.57173	8.92861	8.87515	8.31933	8.4606	7.97149	8.59747	9.29227	8.6846	9.13346	9.45476	8.99663
9436_at		13	-687283		GO:0008150: biological_process, GO:0005575: cellular_component, GO:0003674: molecular_function		YMR209C	YMR209C	NA	Putative protein of unknown function; YMR209C is not an essential gene	0.0169825	4.97564	5.08715	4.8482	6.19019	5.77389	5.70974	5.90211	5.82886	5.89961	5.28374	5.6736	5.87321	5.8104	5.71775	6.03146	6.01623	6.03423	6.12247	5.25866	4.96764	5.37262	6.35055	5.76639	5.64176	6.03897	6.10049	5.85073	5.12009	6.13599	5.78447	6.39178	5.66104	6.18288	6.56196	6.23003
9460_at	GCV2	13	637499	7498764, 8830251, 9020168, 9990050, 10187845, 10871621, 11278859, 11356580, 12545388, 12702322, 14576278, 14645232, 15942929, 15948949, 16428454, 16823961, 16969341	GO:0006546: glycine catabolic process, GO:0006730: one-carbon compound metabolic process, GO:0006730: one-carbon compound metabolic process, GO:0005739: mitochondrion, GO:0005739: mitochondrion, GO:0005960: glycine cleavage complex, GO:0004375: glycine dehydrogenase (decarboxylating) activity, GO:0004375: glycine dehydrogenase (decarboxylating) activity	00260: Glycine, serine and threonine metabolism	YMR189W	GCV2	GSD2	P subunit of the mitochondrial glycine decarboxylase complex, required for the catabolism of glycine to 5,10-methylene-THF; expression is regulated by levels of levels of 5,10-methylene-THF in the cytoplasm	0.0173924	7.94866	8.99393	9.38745	9.38015	9.41275	9.54941	10.2913	9.96609	9.99178	9.4375	8.40664	9.45174	9.63127	10.1253	10.4273	9.93637	10.6252	10.5435	9.41314	8.89946	9.62672	10.4213	10.0203	10.218	9.94075	10.7862	9.89999	10.0505	9.78171	9.65949	9.82978	10.3835	10.2919	10.5775	10.9575
9496_at	RPL13B	13	-551206	5542014, 9649613, 11433365, 12490706, 14595107, 15100437, 15161972, 15184655, 15769876, 16251355, 16552446, 17409072	GO:0000723: telomere maintenance, GO:0006412: translation, GO:0005842: cytosolic large ribosomal subunit (sensu Eukaryota), GO:0003735: structural constituent of ribosome	03010: Ribosome	YMR142C	RPL13B	NA	Protein component of the large (60S) ribosomal subunit, nearly identical to Rpl13Ap; not essential for viability; has similarity to rat L13 ribosomal protein	0.0197103	12.0889	12.1764	12.1462	12.2079	12.3421	12.4219	12.8065	12.5883	12.6387	11.9034	12.0816	12.0805	12.0371	12.4373	12.582	13.0145	12.507	12.7728	12.1591	11.9446	11.8013	12.5191	12.458	12.4652	12.7428	12.6179	12.7658	11.9482	10.3387	11.8823	12.3014	12.2597	12.5276	12.6192	12.4543
9512_at	ASC1	13	-500687	8962070, 9038161, 9504906, 10048025, 10641035, 10648617, 10734188, 11408481, 11804584, 11999115, 12166649, 12414732, 12791685, 14764870, 15012629, 15161972, 15192704, 15340087, 15577927, 15659180, 15944735, 15961460, 16254148, 16362369, 16402205, 16418165, 16432255, 16467474, 17124610, 17220322, 17229726, 17591772	GO:0000723: telomere maintenance, GO:0001403: invasive growth (sensu Saccharomyces), GO:0017148: negative regulation of protein biosynthetic process, GO:0005737: cytoplasm, GO:0005843: cytosolic small ribosomal subunit (sensu Eukaryota), GO:0004871: signal transducer activity, GO:0004871: signal transducer activity		YMR116C	ASC1	CPC2	G-beta protein for Gpa2p; involved in translation regulation; required for repression of Gcn4p activity in the absence of amino-acid starvation; core component of the ribosome; ortholog of mammalian RACK1	0.0168665	11.8422	11.7064	11.7227	12.541	12.282	12.1714	12.5392	12.5043	12.619	12.4374	12.181	12.2737	12.4215	12.6116	12.6819	12.9205	12.67	12.9178	11.8836	11.7992	11.9632	12.2932	12.2852	12.3216	12.5784	12.3576	12.3348	11.9821	11.3206	11.8217	12.4952	12.3516	12.6343	12.8269	12.7154
9522_at	PKR1	13	513592	9169872, 14562095, 14737190, 14764870, 16122766, 16251355, 16269340, 16691472, 16926153	GO:0006461: protein complex assembly, GO:0006461: protein complex assembly, GO:0005789: endoplasmic reticulum membrane, GO:0003674: molecular_function		YMR123W	PKR1	NA	V-ATPase assembly factor, functions with other V-ATPase assembly factors in the ER to efficiently assemble the V-ATPase membrane sector (V<sub>0</sub>); overproduction confers resistance to Pichia farinosa killer toxin	0.0141533	9.7632	9.50819	9.49961	10.3961	10.1114	10.1524	10.5258	10.6139	10.7479	8.84463	8.59315	8.69566	9.42323	9.50907	9.76211	9.86956	9.88122	9.92097	9.68605	9.61522	9.5973	9.79965	9.61064	9.58152	10.8469	10.3299	10.5481	8.76725	9.52936	8.63166	9.87209	9.40046	9.94964	10.1093	9.94102
9580_at	ERB1	13	-370516	9872334, 11522832, 14562095, 15100437, 15467761, 15870279, 16043514, 16876152	GO:0006364: rRNA processing, GO:0005634: nucleus, GO:0005730: nucleolus, GO:0003674: molecular_function		YMR049C	ERB1	NA	Protein required for maturation of the 25S and 5.8S ribosomal RNAs; constituent of 66S pre-ribosomal particles; homologous to mammalian Bop1	0.0190872	7.48137	7.6945	7.5611	7.44428	7.56583	7.80116	8.19775	7.61336	7.70997	7.62586	7.37489	7.54673	7.61223	7.67697	8.04311	8.42189	8.21274	8.3064	6.91237	6.90777	7.0812	7.3245	7.21995	7.26365	7.73152	7.84642	7.72426	7.42773	6.88107	7.42068	7.63189	7.41505	8.07816	8.43069	8.22713
9672_at	CGI121	13	205642	16564010, 16874308, 17244705	GO:0000723: telomere maintenance, GO:0000723: telomere maintenance, GO:0045944: positive regulation of transcription from RNA polymerase II promoter, GO:0000408: EKC/KEOPS protein complex, GO:0003674: molecular_function		YML036W	CGI121	NA	Protein involved in telomere uncapping and elongation as component of the KEOPS protein complex with Bud32p, Kae1p, Pcc1p, and Gon7p; also shown to be a component of the EKC protein complex; homolog of human CGI-121	0.0183957	6.66239	6.59763	6.35853	7.08464	6.2587	6.83145	7.18984	6.95134	7.07669	5.8459	5.95113	6.1504	6.47915	6.6055	6.45703	6.72575	6.48605	6.44562	6.77602	6.40098	6.51597	6.99957	6.67951	6.68083	7.09506	7.22632	6.99516	6.13494	6.47188	5.89006	6.77325	6.5884	6.58262	7.12097	6.67902
9684_s_at	RPS18B	13	-223828	3533916, 5542014, 8070651, 9559554, 10601260, 11433365, 11743205, 12490706, 14570984, 14976550, 16823961, 17174052	GO:0006412: translation, GO:0005739: mitochondrion, GO:0005843: cytosolic small ribosomal subunit (sensu Eukaryota), GO:0003735: structural constituent of ribosome	03010: Ribosome	YML026C	RPS18B	NA	Protein component of the small (40S) ribosomal subunit; nearly identical to Rps18Ap and has similarity to E. coli S13 and rat S18 ribosomal proteins	0.0141533	11.7772	12.2653	12.0808	12.7161	12.4185	12.6617	12.8207	12.6773	12.8747	12.37	11.5079	12.3474	12.4344	12.6466	12.4952	12.9824	12.9793	12.8255	12.1836	11.3732	11.6804	12.69	12.4681	12.509	12.7751	12.788	12.8398	12.2047	12.3506	11.7418	12.5177	12.3167	12.3616	12.7011	12.7644
9691_i_at	RPS1B	13	146482	3533916, 5542014, 7868597, 8143753, 9166903, 9649613, 11433365, 12490706, 14570984, 15100437, 16215987, 16432255	GO:0006412: translation, GO:0005843: cytosolic small ribosomal subunit (sensu Eukaryota), GO:0003735: structural constituent of ribosome	03010: Ribosome	YML063W	RPS1B	c("PLC2", "RP10B")	Ribosomal protein 10 (rp10) of the small (40S) subunit; nearly identical to Rps1Ap and has similarity to rat S3a ribosomal protein	0.017468	11.3146	11.5836	11.0951	12.478	11.9234	12.0463	11.9449	12.2209	12.4383	10.751	10.7031	11.3531	11.1125	11.8591	11.1491	11.5398	11.6688	11.627	11.3443	11.1327	11.5768	12.7809	12.4369	12.3552	12.5405	12.0989	11.862	11.5267	10.5384	10.8602	11.3919	11.3872	11.3031	11.729	11.6356
9699_at	IMD4	13	-164176	9079920, 10648617, 10734188, 11003640, 11035032, 11441018, 11804584, 12106905, 12545388, 12746440, 12917348, 14562095, 15292516, 15780657, 16012843, 16278936, 16969341	GO:0008150: biological_process, GO:0005737: cytoplasm, GO:0003938: IMP dehydrogenase activity	00230: Purine metabolism	YML056C	IMD4	NA	Inosine monophosphate dehydrogenase, catalyzes the first step of GMP biosynthesis, member of a four-gene family in S. cerevisiae, constitutively expressed	0.0149272	5.36461	6.1545	5.78833	7.5622	6.99754	6.75332	7.78477	8.0625	8.16471	5.32125	4.71657	5.31587	5.32922	6.02401	6.12568	6.15897	6.5029	6.14466	5.39821	4.90083	5.52293	7.05659	6.62163	6.6391	7.63342	7.68075	6.81803	4.67054	5.17108	4.81896	4.77291	5.45912	6.16291	6.21412	6.61382
9736_at	URA5	13	56773	218950, 2157811, 2182197, 2436658, 2651891, 2665650, 2679804, 2835631, 3549748, 5094209, 6323917, 6372388, 7597846, 8500761, 9042911, 9299778, 9748447, 9931494, 10509020, 11427963, 12545388, 12958213, 14562095, 16618122, 16979338, 17287356	GO:0006207: 'de novo' pyrimidine base biosynthetic process, GO:0005634: nucleus, GO:0005737: cytoplasm, GO:0004588: orotate phosphoribosyltransferase activity	00240: Pyrimidine metabolism	YML106W	URA5	PYR5	One of two orotate phosphoribosyltransferase isozymes (see also URA10) that catalyze the fifth enzymatic step in de novo biosynthesis of pyrimidines, converting orotate into orotidine-5'-phosphate	0.0120683	10.8997	10.8602	10.8291	11.6564	11.2185	11.1948	11.5353	11.1916	11.3966	10.4174	10.3601	10.5233	10.7742	10.8915	11.0371	11.195	10.9047	11.064	10.2308	10.3503	10.551	11.3544	11.2648	10.9744	11.4366	11.2263	11.2979	10.2717	10.0288	10.0463	10.8088	10.5317	11.0325	11.223	10.7304
9852_at	RPL6B	12	1028850	1390890, 2038326, 5542014, 6337137, 6814480, 9008165, 11433365, 12490706, 15100437, 16254148, 16293764, 16534748	GO:0000027: ribosomal large subunit assembly and maintenance, GO:0006412: translation, GO:0005842: cytosolic large ribosomal subunit (sensu Eukaryota), GO:0003723: RNA binding, GO:0003735: structural constituent of ribosome	03010: Ribosome	YLR448W	RPL6B	NA	Protein component of the large (60S) ribosomal subunit, has similarity to Rpl6Ap and to rat L6 ribosomal protein; binds to 5.8S rRNA	0.0120683	11.6681	11.589	11.6432	12.3568	12.2378	12.0601	12.5874	12.7105	12.8016	11.9954	11.4782	11.9568	12.1682	12.2743	12.7405	12.7712	12.7873	12.9491	11.7894	11.5011	11.5414	12.0641	11.9394	12.2091	12.7373	12.2352	12.4328	11.4254	12.3774	11.9961	12.0933	12.1378	12.7442	12.7029	12.6235
9889_i_at	RPS1A	12	-1018905	3533916, 5542014, 7868597, 8143753, 9166903, 9649613, 10601260, 11433365, 11937029, 12490706, 15100437, 15166219, 16254148, 16432255, 16762320, 17137326	GO:0006412: translation, GO:0005843: cytosolic small ribosomal subunit (sensu Eukaryota), GO:0003735: structural constituent of ribosome	03010: Ribosome	YLR441C	RPS1A	RP10A	Ribosomal protein 10 (rp10) of the small (40S) subunit; nearly identical to Rps1Bp and has similarity to rat S3a ribosomal protein	0.0189788	11.6271	11.3869	11.4104	12.3909	11.977	12.3424	12.1346	12.1636	12.3469	11.2471	10.621	11.1523	11.7684	11.6797	11.5574	11.5475	11.8205	11.7577	11.3074	11.2185	11.393	11.9614	11.694	12.0105	12.3309	11.7069	11.7909	11.0954	11.4812	11.2341	11.5988	11.5234	11.8488	12.079	11.8927
9923_f_at	RPS29A	12	898651	3533916, 5542014, 6814480, 10601260, 11433365, 12490706, 16025162, 17244705	GO:0006412: translation, GO:0005843: cytosolic small ribosomal subunit (sensu Eukaryota), GO:0003735: structural constituent of ribosome	03010: Ribosome	YLR388W	RPS29A	YS29A	Protein component of the small (40S) ribosomal subunit; nearly identical to Rps29Bp and has similarity to rat S29 and E. coli S14 ribosomal proteins	0.0126256	11.3285	11.66	11.362	11.3513	11.7685	11.6081	12.1327	12.3066	12.3976	11.2938	10.627	11.5288	11.6324	12.1132	11.9862	11.7931	12.3266	12.2373	11.3761	10.9387	11.063	11.9183	11.7037	11.8243	12.4109	12.454	12.2534	11.1463	11.5273	11.0869	11.634	11.8862	12.1716	12.0634	12.117
9953_at	SUR4	12	867353	3323825, 7548216, 8027068, 8488727, 8649379, 9211877, 9832547, 10366774, 10459010, 10563337, 10770748, 11113186, 11279045, 12006655, 12077337, 12087109, 12475962, 12477802, 12531550, 12684378, 12684876, 12746460, 15161972, 15333757, 15561700, 15638242, 15817474, 15958487, 16155007, 16449229, 16598687, 16730802, 16938383, 16950653, 17122407, 17236726, 17393212, 17520249	GO:0000723: telomere maintenance, GO:0006633: fatty acid biosynthetic process, GO:0006892: post-Golgi vesicle-mediated transport, GO:0030148: sphingolipid biosynthetic process, GO:0030497: fatty acid elongation, GO:0005783: endoplasmic reticulum, GO:0005789: endoplasmic reticulum membrane, GO:0009922: fatty acid elongase activity, GO:0009922: fatty acid elongase activity		YLR372W	SUR4	c("APA1", "ELO3", "SRE1", "VBM1")	Elongase, involved in fatty acid and sphingolipid biosynthesis; synthesizes very long chain 20-26-carbon fatty acids from C18-CoA primers; involved in regulation of sphingolipid biosynthesis	0.0144339	10.215	10.4096	10.2306	10.959	10.5807	10.7734	11.215	11.1134	11.2351	9.20374	9.0487	8.98036	9.22115	9.6272	9.89035	10.1816	10.1288	10.3208	10.3175	10.0438	10.0788	11.1879	11.0205	10.6457	11.1547	11.2244	11.0923	8.71898	8.9635	8.68968	10.1748	9.98737	10.2811	10.7712	10.4157
9964_at	RPP0	12	805887	1742361, 1996996, 2188966, 2207168, 2404943, 2452154, 2681177, 3287327, 7657639, 8195220, 8722011, 9175862, 9737960, 9843429, 10636918, 10637325, 10683252, 11431471, 11433365, 11448174, 11923285, 12136931, 12791685, 14976550, 15273103, 15286401, 15294894, 15807547, 16099608, 16164560, 16215987, 16267268, 16432255, 16573688, 17145778, 17189442	GO:0000027: ribosomal large subunit assembly and maintenance, GO:0006412: translation, GO:0006414: translational elongation, GO:0005842: cytosolic large ribosomal subunit (sensu Eukaryota), GO:0003735: structural constituent of ribosome	03010: Ribosome	YLR340W	RPP0	RPL10E	Conserved ribosomal protein P0 similar to rat P0, human P0, and E. coli L10e; shown to be phosphorylated on serine 302	0.017468	11.5561	11.4575	11.415	11.6124	11.6438	11.4171	11.997	11.8899	12.1894	11.9933	11.8288	11.8045	11.9823	11.9954	12.1427	12.3015	12.1278	12.3741	11.2022	11.2195	11.3193	11.3949	11.3538	11.3796	12.0159	11.896	11.8827	11.8931	12.0007	11.7683	11.8853	12.1632	12.1402	12.4281	12.0091
9994_at	RPL38	12	-781379	5542014, 9649613, 10601260, 11433365, 12490706	GO:0006412: translation, GO:0005842: cytosolic large ribosomal subunit (sensu Eukaryota), GO:0003735: structural constituent of ribosome	03010: Ribosome	YLR325C	RPL38	NA	Protein component of the large (60S) ribosomal subunit, has similarity to rat L38 ribosomal protein	0.0169825	11.5656	11.5609	11.1188	11.8074	11.869	11.9243	12.1502	12.4754	12.4028	10.7913	10.5704	11.18	11.7658	11.8715	11.7219	11.3687	11.6613	11.7375	11.4014	11.3198	11.1151	12.0339	11.7733	11.7732	12.6868	12.0694	12.2551	10.9271	11.0477	10.3287	11.1346	11.3061	11.7698	11.3364	11.1321

## Sheet: Growth_Rate_genes_DOWN
Probe	Description	Chromosome	Chromosome Location	PubMed	Gene Ontology	Pathway	ORF		GeneName	Alias	Full Description	adjP.value	CA_D03_1_s98.CEL	CA_D03_2_s98.CEL	CA_D03_3_s98.CEL	CA_D1_1_s98.CEL	CA_D1_2_s98.CEL	CA_D1_3_s98.CEL	CA_D2_1_s98.CEL	CA_D2_2_s98.CEL	CA_D2_3_s98.CEL	CO_D03_1_s98.CEL	CO_D03_2_s98.CEL	CO_D03_3_s98.CEL	CO_D1_1_s98.CEL	CO_D1_2_s98.CEL	CO_D1_3_s98.CEL	CO_D2_1_s98.CEL	CO_D2_2_s98.CEL	CO_D2_3_s98.CEL	NA_D03_1_s98.CEL	NA_D03_2_s98.CEL	NA_D03_3_s98.CEL	NA_D1_1_s98.CEL	NA_D1_2_s98.CEL	NA_D1_3_s98.CEL	NA_D2_1_s98.CEL	NA_D2_2_s98.CEL	NA_D2_3_s98.CEL	NO_D03_1_s98.CEL	NO_D03_2_s98.CEL	NO_D03_3_s98.CEL	NO_D1_2_s98.CEL	NO_D1_3_s98.CEL	NO_D2_1_s98.CEL	NO_D2_2_s98.CEL	NO_D2_3_s98.CEL
10048_at	MEC3	12	-714906	1438694, 7491494, 7926756, 8553703, 8600024, 8668138, 8895664, 8986766, 9003297, 9034345, 9042864, 9311982, 9335584, 9435789, 9487130, 9524127, 9564050, 9670034, 9725831, 9755152, 9755168, 9862477, 9872989, 9891048, 9988274, 10203178, 10377946, 10449414, 10490641, 10511544, 10562568, 10675560, 10723032, 10848606, 10871397, 10915872, 10924458, 10990466, 11156978, 11239397, 11283351, 11356855, 1145…	GO:0000077: DNA damage checkpoint, GO:0000722: telomere maintenance via recombination, GO:0006259: DNA metabolic process, GO:0006348: chromatin silencing at telomere, GO:0005634: nucleus, GO:0003677: DNA binding	04111: Cell cycle - yeast	YLR288C	#N/A	MEC3	PIP3	DNA damage and meiotic pachytene checkpoint protein; subunit of a heterotrimeric complex (Rad17p-Mec3p-Ddc1p) that forms a sliding clamp, loaded onto partial duplex DNA by a clamp loader complex; homolog of human and S. pombe Hus1	0.0149272	6.92729	7.20922	6.8649	6.78682	5.87669	6.40963	6.00755	5.34632	5.78	7.19102	6.70819	7.34845	7.24934	6.79733	6.87984	6.03403	6.35598	6.15977	6.71794	6.27422	6.90179	6.45689	6.38945	6.26433	5.48905	6.18791	5.75458	6.81806	7.04757	6.75762	6.16433	6.1734	5.80073	6.17089	6.14208
10056_at	NDL1	12	-644975	14562095, 14764870, 15755922, 15965467, 16873064	GO:0030473: nuclear migration, microtubule-mediated, GO:0030473: nuclear migration, microtubule-mediated, GO:0005634: nucleus, GO:0005737: cytoplasm, GO:0005881: cytoplasmic microtubule, GO:0051010: microtubule plus-end binding		YLR254C	#N/A	NDL1	NA	Homolog of nuclear distribution factor NudE, NUDEL; interacts with Pac1p and regulates dynein targeting to microtubule plus ends	0.0190286	8.35931	8.80891	8.24014	8.30818	7.6634	7.78522	7.09611	6.5156	6.38408	8.74013	8.32345	8.51809	8.77603	8.47976	7.78059	7.73076	7.48803	6.69963	8.90205	8.52787	9.00051	8.06981	7.95915	7.79692	7.01981	7.77043	7.48875	8.55505	8.40733	7.86624	7.6324	7.80593	6.55593	7.07901	6.79187
10096_at	RCK2	12	634254	7854316, 8112585, 8939941, 10618406, 10778743, 10805732, 11062466, 11113974, 11344302, 12589433, 12705895, 14562095, 14735355, 15341652, 15887030, 16319894, 16381815, 16445868, 17171376, 17507656, 17604854	GO:0006468: protein amino acid phosphorylation, GO:0006468: protein amino acid phosphorylation, GO:0007231: osmosensory signaling pathway, GO:0007231: osmosensory signaling pathway, GO:0007231: osmosensory signaling pathway, GO:0040020: regulation of meiosis, GO:0040020: regulation of meiosis, GO:0005737: cytoplasm, GO:0004674: protein serine/threonine kinase activity, GO:0004674: protein serine/…		YLR248W	#N/A	RCK2	c("CLK1", "CMK3")	Protein kinase involved in the response to oxidative and osmotic stress; identified as suppressor of S. pombe cell cycle checkpoint mutations	0.0185947	9.1418	9.1845	9.23304	8.96336	8.50744	8.69647	8.31512	8.00958	8.76596	9.49822	9.57837	9.61483	8.995	8.80471	8.54878	8.87049	8.72648	8.62946	9.43497	9.64008	9.8194	9.40806	9.31867	9.76352	8.37208	8.95902	9.04589	10.4164	10.3355	10.2029	9.51267	9.71997	9.3857	9.53383	9.49368
10111_at	MSC3	12	574153	10511544, 14562095, 14574415	GO:0007131: meiotic recombination, GO:0005575: cellular_component, GO:0003674: molecular_function		YLR219W	#N/A	MSC3	NA	Protein of unknown function, green fluorescent protein (GFP)-fusion protein localizes to the cell periphery; msc3 mutants are defective in directing meiotic recombination events to homologous chromatids; potential Cdc28p substrate	0.0183591	8.464	8.34533	8.21547	8.24197	7.22488	7.74649	7.39267	7.20326	7.59897	9.77411	9.7245	9.90337	9.61086	9.08527	9.45431	8.7703	8.843	8.6682	8.55133	8.41168	8.87478	7.95615	8.18135	8.25045	7.53132	7.62962	7.49097	9.58635	9.74305	9.33859	8.63616	8.84624	8.39129	8.80034	8.52196
10145_at	HRD3	12	556790	8970163, 9409541, 9880808, 10218484, 10363658, 10547371, 10675324, 10793145, 11018054, 11023840, 11390656, 11406589, 11516167, 12058050, 12105183, 12370023, 12743025, 12847107, 14607247, 16186509, 16397583, 16556771, 16619026, 16808901, 16845381, 16870393, 16873066, 17043138, 17238920	GO:0030433: ER-associated protein catabolic process, GO:0005789: endoplasmic reticulum membrane, GO:0004842: ubiquitin-protein ligase activity		YLR207W	#N/A	HRD3	NA	Resident protein of the ER membrane that plays a central role in ER-associated protein degradation (ERAD), forms HRD complex with Hrd1p and ERAD determinants that engages in lumen to cytosol communication and coordination of ERAD events	0.0181238	6.72967	7.04005	6.78463	6.68413	6.21848	5.81421	6.15267	5.85385	5.87902	6.83465	7.13589	7.13039	6.83242	6.94051	7.07004	6.61162	6.25457	6.06749	6.74036	6.54673	7.17622	6.60804	6.64298	6.23839	5.96265	6.67772	6.61973	7.62734	7.24792	7.11197	7.067	7.01727	6.47504	6.7174	6.41935
10221_at	APC9	12	-343768	9224769, 9469814, 10465783, 10498862, 12152065, 12208841, 12399376, 12477395, 12574115, 12686605, 14616062, 15060174, 15514051, 15911580, 16275330, 16479160, 17406682	GO:0000022: mitotic spindle elongation, GO:0000070: mitotic sister chromatid segregation, GO:0007091: mitotic metaphase/anaphase transition, GO:0008054: cyclin catabolic process, GO:0016567: protein ubiquitination, GO:0031145: anaphase-promoting complex-dependent proteasomal ubiquitin-dependent protein catabolic process, GO:0005680: anaphase-promoting complex, GO:0004842: ubiquitin-protein ligase…	04111: Cell cycle - yeast, 04120: Ubiquitin mediated proteolysis	YLR102C	#N/A	APC9	NA	Subunit of the Anaphase-Promoting Complex/Cyclosome (APC/C), which is a ubiquitin-protein ligase required for degradation of anaphase inhibitors, including mitotic cyclins, during the metaphase/anaphase transition	0.0149272	6.5251	6.74745	6.43657	6.06657	5.62714	6.06476	5.70864	5.23236	5.32575	6.26282	6.98753	7.10639	6.71086	6.41014	5.9507	6.0776	5.64615	5.51329	6.42432	5.87694	6.49111	5.93226	6.01802	5.74466	5.69978	5.68432	5.69158	6.65484	6.51939	6.02503	5.74797	6.04201	5.47208	5.95784	5.76808
10262_at		12	-248427		GO:0008150: biological_process, GO:0005575: cellular_component, GO:0003674: molecular_function		YLR053C	#N/A	YLR053C	NA	Putative protein of unknown function	0.013994	6.5562	6.80401	5.94659	5.06896	4.21715	4.63225	3.5224	3.55009	3.84626	8.02162	7.73322	8.02927	7.96071	7.39303	6.77082	5.75512	5.77217	6.01236	7.71643	7.2832	7.70749	6.75408	6.79737	5.93274	5.00307	6.24951	6.09814	10.895	10.6088	10.4827	8.72133	9.53563	8.69818	8.3593	8.12721
10343_at		12	-153976	8810043, 14562095, 14576278, 16823961	GO:0008150: biological_process, GO:0000329: membrane of vacuole with cell cycle-correlated morphology, GO:0005739: mitochondrion, GO:0003674: molecular_function		YLR001C	#N/A	YLR001C	NA	Putative protein of unknown function; the authentic, non-tagged protein is detected in highly purified mitochondria in high-throughput studies; YLR001C is not an essential gene	0.0149272	7.10425	7.21601	7.50032	6.58507	6.48549	6.73758	6.5819	5.84642	6.57137	7.27361	7.79813	7.62662	7.59623	7.02025	6.5822	6.99504	6.64113	6.38193	7.71794	7.9671	8.59437	7.13241	7.12652	7.57265	6.98101	6.8173	7.16651	8.58641	7.9099	7.94324	7.81157	8.12176	7.37512	7.33224	7.16716
10391_at	VPS13	12	-63644	1493335, 1497318, 3049619, 3062374, 3538017, 8887651, 9265642, 9314526, 10649456, 11402063, 12730828, 14562095, 14576278, 14764870, 15090613, 15457216, 15913810, 16582425, 16823961, 17298976	GO:0007039: vacuolar protein catabolic process, GO:0030437: sporulation (sensu Fungi), GO:0045053: protein retention in Golgi, GO:0045324: late endosome to vacuole transport, GO:0045324: late endosome to vacuole transport, GO:0005739: mitochondrion, GO:0005768: endosome, GO:0019898: extrinsic to membrane, GO:0003674: molecular_function		YLL040C	#N/A	VPS13	c("SOI1", "VPT2")	Protein of unknown function; heterooligomeric or homooligomeric complex; peripherally associated with membranes; homologous to human COH1; involved in sporulation, vacuolar protein sorting and protein-Golgi retention	0.0126256	8.82044	9.28638	9.25461	8.58172	8.45205	8.62914	7.82192	7.75162	8.46173	10.3318	10.3103	10.4826	9.81922	9.50403	9.47531	9.19939	9.62842	9.50418	9.61393	9.43622	9.92892	9.03672	9.22573	9.28356	7.82494	8.35433	7.85831	10.9878	11.0811	10.4632	10.0126	10.0648	9.58107	9.63561	9.60816
10445_s_at	MNN4	11	-67467	355255, 1097420, 1441743, 2668269, 4124122, 4578088, 6367979, 6755465, 6802821, 8472892, 9023541, 9459307, 9756858, 9813355, 9826359, 9878815, 10929130, 14693378, 15242172, 15271989, 15821124, 16086015, 17627774, 17670843	GO:0006487: protein amino acid N-linked glycosylation, GO:0006493: protein amino acid O-linked glycosylation, GO:0006950: response to stress, GO:0016020: membrane, GO:0003674: molecular_function		YKL201C	#N/A	MNN4	YKL200C	Putative positive regulator of mannosylphosphate transferase (Mnn6p), involved in mannosylphosphorylation of N-linked oligosaccharides; expression increases in late-logarithmic and stationary growth phases	0.0120683	7.26372	7.31515	6.88465	5.45182	5.35625	5.27924	5.48432	5.13798	4.90177	8.17942	8.76448	8.52738	7.25311	7.44441	6.25719	7.78242	7.48492	6.4227	7.11334	7.14614	7.70441	6.72589	6.46201	5.71207	5.17403	5.8531	5.4286	9.57727	8.8784	8.41655	6.72739	7.82539	7.35967	7.94682	7.21863
10530_at	GLG1	11	552412	8524228, 8900126, 10077186, 11152879, 11152943, 11389906, 12379644, 15450184, 15680913, 15849187, 16004992, 16969341	GO:0005978: glycogen biosynthetic process, GO:0005575: cellular_component, GO:0008466: glycogenin glucosyltransferase activity, GO:0008466: glycogenin glucosyltransferase activity		YKR058W	#N/A	GLG1	NA	Self-glucosylating initiator of glycogen synthesis, also glucosylates n-dodecyl-beta-D-maltoside; similar to mammalian glycogenin	0.0197923	7.05895	7.15595	6.64449	6.47241	6.02651	6.36895	5.15281	4.9438	5.05031	7.04894	7.3649	7.53712	6.99192	6.6525	6.16299	6.14464	6.63563	5.91939	6.09176	5.32762	6.72685	6.03238	5.33788	5.38166	3.97375	4.9022	4.535	6.62218	6.27779	5.92256	4.9358	4.89045	4.49714	4.94606	4.68243
10548_at	SPO14	11	-506037	1582554, 7741711, 8022820, 8530346, 8576189, 8618862, 8660276, 8694813, 8814297, 8995222, 9126282, 9303296, 9407081, 9425156, 9504908, 9642212, 9655935, 9693364, 9770489, 10397762, 10425393, 10488334, 10545103, 10627494, 10645886, 11283284, 11514437, 11557775, 11800009, 11884510, 11973292, 12055293, 12153579, 12167660, 12486109, 12702348, 12869188, 12912905, 14528019, 14764870, 15020409, 15023338…	GO:0006644: phospholipid metabolic process, GO:0006644: phospholipid metabolic process, GO:0006887: exocytosis, GO:0031321: prospore formation, GO:0005628: prospore membrane, GO:0005768: endosome, GO:0004630: phospholipase D activity, GO:0032266: phosphatidylinositol 3-phosphate binding	00564: Glycerophospholipid metabolism, 00565: Ether lipid metabolism	YKR031C	#N/A	SPO14	PLD1	Phospholipase D, catalyzes the hydrolysis of phosphatidylcholine, producing choline and phosphatidic acid; involved in Sec14p-independent secretion; required for meiosis and spore formation; differently regulated in secretion and meiosis	0.0179866	6.65566	6.70292	6.5121	6.88636	6.29526	6.65292	5.38657	5.3386	5.17332	6.54764	7.32505	7.59945	6.81242	7.24282	6.01179	5.89102	6.1297	6.5906	7.62974	6.92774	7.68791	6.98903	6.56019	6.97189	6.24046	5.95731	5.65122	7.90389	7.79755	7.69089	6.90247	6.85006	6.65693	6.98194	6.82121
10577_at	YPT52	11	-465714	8163546, 9433126, 9742927, 9822686, 10713261, 10756108, 11104523, 11210571, 11278413, 11454458, 11872141, 14764870, 16107716, 16330212, 16432255	GO:0006623: protein targeting to vacuole, GO:0006897: endocytosis, GO:0005770: late endosome, GO:0003924: GTPase activity, GO:0003924: GTPase activity		YKR014C	#N/A	YPT52	NA	GTPase, similar to Ypt51p and Ypt53p and to mammalian rab5; required for vacuolar protein sorting and endocytosis	0.0184969	8.97556	8.98592	8.54115	8.18932	7.6735	7.87943	8.16586	8.03033	7.90598	8.69108	9.31661	9.22796	8.94551	8.94451	8.21899	8.61401	8.66676	8.21022	9.37785	8.93405	9.52476	8.7128	8.28263	8.69995	7.97935	8.27691	8.44065	9.79131	9.36277	9.13786	8.23149	8.79019	8.28821	8.83971	8.29299
10632_at	MNR2	11	317408	9430719, 16118182, 16172400	GO:0015693: magnesium ion transport, GO:0016020: membrane, GO:0015095: magnesium ion transmembrane transporter activity		YKL064W	#N/A	MNR2	NA	Putative magnesium transporter; has similarity to Alr1p and Alr2p, which mediate influx of Mg2+ and other divalent cations	0.0149272	8.3853	8.58849	8.38663	8.71621	8.48177	8.50045	7.40064	7.30718	7.39413	8.34347	9.37869	9.60042	8.93622	8.51969	8.66085	7.70813	8.24105	8.25664	8.60642	8.3388	8.759	8.96626	8.65499	8.61973	7.55277	7.93944	7.60663	9.56185	9.79832	9.41968	9.03437	9.01813	8.17807	8.89949	8.59032
10679_at		11	-242227	8109175	GO:0008150: biological_process, GO:0005575: cellular_component, GO:0003674: molecular_function		YKL105C	#N/A	YKL105C	NA	Putative protein of unknown function	0.0179866	6.73679	6.66461	6.54345	5.85101	5.6654	5.52203	5.9659	6.05703	5.9669	6.58125	6.2576	6.35582	6.36958	5.92299	5.87569	5.84709	5.70103	5.44453	6.32246	6.00239	6.90809	5.7956	5.89453	5.80641	5.4948	5.79059	5.91305	6.76794	6.41261	6.52306	5.29565	5.67803	5.3943	5.9514	4.96516
10699_at	MYO3	11	-200163	3892306, 7495580, 7615636, 7728870, 8614799, 8682864, 8689571, 9013666, 9153752, 9388196, 9628892, 9799361, 10628851, 10639324, 10648552, 10648568, 10648569, 10652251, 10944111, 11076964, 11278164, 11282026, 11294886, 11901111, 11942625, 12391157, 12429847, 12589066, 12725728, 12808026, 12829295, 14574415, 15047153, 15525671, 15571811, 16183906, 16478726, 16600966, 16959963, 17522383, 17567746, 1…	GO:0006887: exocytosis, GO:0006897: endocytosis, GO:0006970: response to osmotic stress, GO:0007047: cell wall organization and biogenesis, GO:0007121: bipolar cellular bud site selection, GO:0030479: actin cortical patch, GO:0000146: microfilament motor activity		YKL129C	#N/A	MYO3	NA	One of two type I myosins; localizes to actin cortical patches; deletion of MYO3 has little effect on growth, but myo3 myo5 double deletion causes severe defects in growth and actin cytoskeleton organization	0.0139765	6.63709	7.11604	6.62328	5.70711	5.05845	5.70264	5.74182	5.52051	5.7619	7.03216	7.60528	7.68263	7.19768	6.77037	6.73442	6.77763	6.6267	6.51145	7.00222	6.4248	6.83937	6.03704	5.67219	5.96699	4.74323	6.12453	5.72978	8.18305	7.87558	7.7468	6.70045	7.35368	6.46144	7.10226	6.74724
10708_at		11	213786	1514329, 7871880	GO:0008150: biological_process, GO:0005575: cellular_component, GO:0003674: molecular_function		YKL121W	#N/A	YKL121W	NA	Putative protein of unknown function	0.0141533	6.63912	6.68513	6.50456	6.69245	6.36058	6.30212	5.88223	5.51857	5.59526	6.42816	7.02597	7.42486	7.32413	7.04161	6.62726	6.14834	6.03933	6.3298	6.8867	6.42423	7.20404	6.78504	6.5713	7.14232	5.61107	6.085	5.84457	7.74363	7.59002	7.18895	6.63603	6.73356	6.30667	6.43443	6.44082
10757_at		11	-148843	10773443, 14562095	GO:0008150: biological_process, GO:0005739: mitochondrion, GO:0003674: molecular_function		YKL162C	#N/A	YKL162C	NA	Putative protein of unknown function; green fluorescent protein (GFP)-fusion protein localizes to the mitochondrion	0.0149272	4.94949	4.97239	5.07356	4.16123	3.76431	3.96406	3.5695	3.45195	3.58152	5.10704	5.71734	5.60455	5.11188	4.73816	4.95484	4.32663	4.23588	4.28021	5.26559	4.22135	5.18915	4.34572	4.41865	4.35474	3.62553	3.62153	3.78079	5.67759	5.29896	4.69049	3.76456	4.32178	3.66793	4.09594	3.43356
10802_at	UBA1	11	39164	1989885, 7629121, 8366091, 9531529, 9614089, 10233150, 10347154, 10908719, 10922056, 10953877, 11454748, 12200430, 14570984, 15702072, 15843968, 15870366, 16135527, 16360039, 16432255, 16492666, 17114057, 17360968, 17418786, 17597759	GO:0006512: ubiquitin cycle, GO:0005634: nucleus, GO:0005737: cytoplasm, GO:0004839: ubiquitin activating enzyme activity	04120: Ubiquitin mediated proteolysis	YKL210W	#N/A	UBA1	NA	Ubiquitin activating enzyme (E1), involved in ubiquitin-mediated protein degradation and essential for viability	0.0169825	8.315	8.8593	8.35257	9.14169	8.43265	8.53849	7.61246	8.04144	8.2723	9.18591	9.05552	9.17563	9.05735	9.1301	9.023	8.20523	7.85407	8.60648	8.56373	8.53298	9.2798	9.18361	8.72641	9.12148	8.05409	8.18085	7.6934	9.55241	9.06714	9.10721	8.72158	8.75675	8.43769	8.63862	8.38248
10851_at		10	707154	14562095, 14690598, 16652390	GO:0008150: biological_process, GO:0005737: cytoplasm, GO:0003674: molecular_function		YJR149W	#N/A	YJR149W	NA	Putative protein of unknown function; green fluorescent protein (GFP)-fusion protein localizes to the cytoplasm	0.0152398	6.70223	6.59321	6.88207	6.65231	6.18554	6.1911	5.83989	5.21216	5.70156	6.32498	6.86719	7.23576	7.20329	6.18629	6.46664	5.93955	5.57417	5.51045	6.64238	6.17512	7.06577	6.34793	6.66667	6.71678	5.80622	6.00024	5.95983	6.81428	7.15124	6.9601	5.93641	6.09408	5.83671	6.53679	5.15852
11007_at	RAV1	10	-496444	8619316, 8887651, 9729422, 11283612, 11844802, 11921101, 14574415, 14764870, 15090613, 16432255, 17041187, 17623654	GO:0007035: vacuolar acidification, GO:0007035: vacuolar acidification, GO:0043254: regulation of protein complex assembly, GO:0043254: regulation of protein complex assembly, GO:0043254: regulation of protein complex assembly, GO:0045022: early endosome to late endosome transport, GO:0045022: early endosome to late endosome transport, GO:0005737: cytoplasm, GO:0019898: extrinsic to membrane, GO:…		YJR033C	#N/A	RAV1	SOI3	Subunit of the RAVE complex (Rav1p, Rav2p, Skp1p), which promotes assembly of the V-ATPase holoenzyme; required for transport between the early and late endosome/PVC and for localization of TGN membrane proteins; potential Cdc28p substrate	0.0141533	5.60066	5.89751	5.48479	5.92937	4.70222	5.11981	4.78071	4.83738	4.71807	6.17697	5.91917	6.17425	6.07223	5.82631	5.99617	5.52642	4.94801	5.39235	5.62274	5.42878	6.2711	5.37624	4.72407	5.42186	4.85653	4.81987	4.54182	6.8638	6.46514	6.11022	5.42774	5.9099	5.11235	5.45408	5.3442
11009_at	RAD26	10	497348	7651832, 7750140, 7957102, 8198589, 8552076, 8604332, 8702468, 8807287, 8830695, 8910442, 9017389, 9150262, 9223308, 9250659, 9288107, 9300813, 9336455, 9566886, 9880486, 10472186, 10480889, 10628973, 10666451, 10915878, 11101522, 11254132, 11267834, 11452033, 11454749, 11713297, 11859374, 12024048, 12110180, 12177294, 12210513, 12411509, 12482989, 12508106, 14734564, 15010315, 15166235, 15186415…	GO:0006283: transcription-coupled nucleotide-excision repair, GO:0006283: transcription-coupled nucleotide-excision repair, GO:0006289: nucleotide-excision repair, GO:0005634: nucleus, GO:0005737: cytoplasm, GO:0008094: DNA-dependent ATPase activity		YJR035W	#N/A	RAD26	NA	Protein involved in transcription-coupled repair nucleotide excision repair of UV-induced DNA lesions; homolog of human CSB protein	0.0189788	4.10477	4.50847	4.03673	4.30649	3.7266	4.00445	3.46065	3.07051	3.62616	5.38598	5.15077	5.41811	4.84367	4.9524	4.13011	4.41075	3.94065	3.86588	4.20266	4.08369	4.50602	4.01839	3.75893	3.8648	3.86033	3.27271	3.71826	5.70416	5.24986	4.86669	4.24047	4.03609	3.94018	3.77963	4.04278
11066_at	RTT101	10	-352103	10407277, 11779788, 12482937, 12676951, 12686605, 12829295, 14519104, 14562095, 14764870, 15718301, 16631586, 16751663, 17206143, 17220322, 17314980	GO:0000335: negative regulation of DNA transposition, GO:0006511: ubiquitin-dependent protein catabolic process, GO:0007088: regulation of mitosis, GO:0005634: nucleus, GO:0005737: cytoplasm, GO:0004842: ubiquitin-protein ligase activity, GO:0005515: protein binding		YJL047C	#N/A	RTT101	c("CUL8", "CULC")	Cullin subunit of a Roc1p-dependent E3 ubiquitin ligase complex; deletion phenotype suggests a role in anaphase progression; interacts with Mms22p and implicated in Mms22-dependent DNA repair; modified by the ubiquitin-like protein, Rub1p	0.0170522	5.64035	6.14648	5.75486	5.4223	4.91616	5.41155	5.40696	4.99136	4.95535	5.79311	5.7767	6.10498	5.9502	5.63047	5.24138	5.39313	5.24157	5.07102	5.807	5.36097	6.1026	5.47088	5.18621	5.06424	4.97069	5.39743	5.41172	6.42284	6.17954	5.8775	5.39174	5.48439	4.55101	5.23802	5.02777
11091_at	MPM1	10	-314867	10509023, 11791739, 14576278, 16823961	GO:0008150: biological_process, GO:0005624: membrane fraction, GO:0005739: mitochondrion, GO:0003674: molecular_function		YJL066C	#N/A	MPM1	NA	Mitochondrial membrane protein of unknown function, contains no hydrophobic stretches	0.0120683	9.03702	8.99577	8.91014	8.35074	7.64654	7.81508	7.48957	7.62406	7.77369	10.2183	9.83695	10.0376	9.71719	9.48803	9.51723	9.06689	8.93373	8.74061	8.23128	7.85696	8.28419	7.11388	6.55966	7.50959	6.13865	6.4371	6.55856	9.14658	9.59617	8.98572	8.05253	8.12897	7.75003	7.46564	7.53653
11183_at	FBP26	10	-130640	1322693, 2529854, 2551433, 2560327, 2825652, 2994640, 9032446, 11158357, 15116342, 16884526, 16969341	GO:0006006: glucose metabolic process, GO:0005829: cytosol, GO:0003873: 6-phosphofructo-2-kinase activity, GO:0003873: 6-phosphofructo-2-kinase activity, GO:0004331: fructose-2,6-bisphosphate 2-phosphatase activity	00051: Fructose and mannose metabolism	YJL155C	#N/A	FBP26	NA	Fructose-2,6-bisphosphatase, required for glucose metabolism	0.0167631	7.30681	7.10321	7.33766	7.46698	7.22731	7.47333	6.69287	6.18639	6.33334	7.38893	8.24912	8.38359	8.41368	7.92513	7.71196	7.31779	7.06546	7.03233	7.41467	7.2108	7.46208	7.14431	7.13061	7.02467	6.45995	6.6495	6.47181	8.32653	8.26784	7.57457	7.374	7.18331	6.78958	7.16594	6.41198
11316_r_at	SSA1	1	-141433	1400408, 1446665, 1472025, 1473150, 1571943, 1644272, 1717347, 1776361, 1833403, 1872028, 1899282, 1902465, 1938939, 2017170, 2065978, 2181281, 2256672, 2264523, 2465047, 2644626, 2651414, 2664467, 2674677, 2937542, 2961653, 3010243, 3023840, 3037338, 3100052, 3145411, 3282178, 3302682, 3316189, 3511530, 3915778, 6092938, 6098321, 6098811, 6322174, 6386178, 6436685, 6436689, 6761581, 7558317, 756…	GO:0000060: protein import into nucleus, translocation, GO:0006412: translation, GO:0006457: protein folding, GO:0006616: SRP-dependent cotranslational protein targeting to membrane, translocation, GO:0006626: protein targeting to mitochondrion, GO:0006950: response to stress, GO:0042026: protein refolding, GO:0000329: membrane of vacuole with cell cycle-correlated morphology, GO:0005634: nucleus…		YAL005C	#N/A	SSA1	YG100	ATPase involved in protein folding and nuclear localization signal (NLS)-directed nuclear transport; member of heat shock protein 70 (HSP70) family; forms a chaperone complex with Ydj1p; localized to the nucleus, cytoplasm, and cell wall	0.0169825	12.7365	12.7391	13.0377	12.7679	12.7888	12.4903	12.1211	12.0569	12.3914	14.1228	13.7939	13.9051	14.1117	13.7299	14.0168	13.4871	13.2424	13.5839	12.8044	12.9826	12.9327	12.0237	12.0656	12.408	11.911	11.6757	12.0537	13.8897	14.1954	14.1143	13.6393	13.5412	13.2732	13.4542	13.1123
11339_at	FRT2	1	92901	8896263, 14574415, 14675424, 15189990, 15744308, 15879519	GO:0006950: response to stress, GO:0005783: endoplasmic reticulum, GO:0003674: molecular_function		YAL028W	#N/A	FRT2	HPH2	Tail-anchored endoplasmic reticulum membrane protein, interacts with homolog Frt1p but is not a substrate of calcineurin (unlike Frt1p), promotes growth in conditions of high Na+, alkaline pH, or cell wall stress; potential Cdc28p substrate	0.0149272	6.02855	6.1858	5.9797	5.6148	5.18667	5.57353	5.36601	5.23747	4.85103	5.98476	6.81143	6.86256	6.19991	5.93821	5.94249	5.31427	4.70869	4.63075	6.57295	6.04253	6.74324	6.3327	6.0801	5.94393	4.97114	5.63027	5.07258	6.87099	6.6003	5.75257	5.3179	5.7631	5.28159	5.47251	4.78196
11350_at	PSK1	1	120226	1561836, 8144453, 8322517, 11062466, 11459942, 12372297, 12446897, 12972598, 14562095, 15665377, 15870279, 16445868, 17531808, 17668044	GO:0006078: 1,6-beta-glucan biosynthetic process, GO:0006468: protein amino acid phosphorylation, GO:0006468: protein amino acid phosphorylation, GO:0019318: hexose metabolic process, GO:0019318: hexose metabolic process, GO:0005737: cytoplasm, GO:0004674: protein serine/threonine kinase activity, GO:0004674: protein serine/threonine kinase activity		YAL017W	#N/A	PSK1	FUN31	One of two (see also PSK2) PAS domain containing S/T protein kinases; coordinately regulates protein synthesis and carbohydrate metabolism and storage in response to a unknown metabolite that reflects nutritional status	0.0120939	9.01184	9.42394	8.83907	8.58397	7.95233	8.32634	7.86341	7.61985	7.83654	9.36756	9.36201	9.31494	9.15949	8.64389	8.45939	8.34512	8.34723	8.38558	9.31023	8.97968	9.79308	8.93762	8.62418	8.66272	7.22171	8.04678	7.72399	10.4269	9.47887	9.68855	8.14436	9.35397	8.37871	8.83682	8.54204
11386_at	GDH3	1	31568	4126, 1096883, 1288412, 1444358, 2896226, 4380684, 4391662, 8757731, 9287019, 9495741, 9657994, 10640599, 11356843, 11562373, 12054566, 12791685, 12848532, 14576278, 15066826, 15201226, 15229222, 15561700, 15632429, 15707988, 15756621, 15948967, 16697062, 16823961, 16957246	GO:0006537: glutamate biosynthetic process, GO:0006537: glutamate biosynthetic process, GO:0005625: soluble fraction, GO:0005634: nucleus, GO:0005739: mitochondrion, GO:0004352: glutamate dehydrogenase activity, GO:0004352: glutamate dehydrogenase activity	00251: Glutamate metabolism, 00910: Nitrogen metabolism	YAL062W	#N/A	GDH3	FUN51	NADP(+)-dependent glutamate dehydrogenase, synthesizes glutamate from ammonia and alpha-ketoglutarate; rate of alpha-ketoglutarate utilization differs from Gdh1p; expression regulated by nitrogen and carbon sources	0.0170436	6.23582	6.66203	7.39252	6.58053	6.27404	6.29328	5.18652	3.96257	4.6186	9.94997	9.57219	9.75581	8.82605	8.38225	8.70951	8.26649	8.20511	8.67484	6.29773	6.00577	6.37981	4.38397	4.12661	4.72419	3.96908	4.4446	4.61196	8.92902	9.17137	8.61596	7.75809	7.58041	6.70018	6.75847	6.07384
11392_at	GPB2	1	39260	12150916, 12477387, 12538771, 12586695, 14562095, 15161972, 16030250, 16278446, 16524925, 16793550, 16924114, 17244888, 17584745	GO:0000723: telomere maintenance, GO:0001403: invasive growth (sensu Saccharomyces), GO:0007165: signal transduction, GO:0030437: sporulation (sensu Fungi), GO:0030447: filamentous growth, GO:0042326: negative regulation of phosphorylation, GO:0045944: positive regulation of transcription from RNA polymerase II promoter, GO:0046580: negative regulation of Ras protein signal transduction, GO:00057…		YAL056W	#N/A	GPB2	KRH1	Proposed beta subunit of the heterotrimeric G protein; interacts with the receptor Grp1p, affects signaling by altering the level of phosphorylation of PKS substrates; regulates pseudohyphal growth through cAMP levels; homolog of Gpb1p	0.017468	3.97753	4.21243	4.36006	4.07425	4.15511	3.86548	3.40535	3.62331	3.60766	4.52559	4.8146	4.87874	4.29043	4.82377	4.17118	4.0413	3.88831	3.92948	4.56966	4.00588	4.22693	4.17011	3.98512	4.00469	3.39356	3.71083	3.7191	5.61959	5.24119	4.92479	4.15875	4.8543	3.94289	4.77227	4.48918
3471_f_at	COS7	4	1802	12051917, 12750362, 14576278, 15879519, 16269202, 16823961, 17078969	GO:0008150: biological_process, GO:0005739: mitochondrion, GO:0004872: receptor activity		YDL248W	#N/A	COS7	NA	Protein of unknown function, member of the DUP380 subfamily of conserved, often subtelomerically-encoded proteins; the authentic, non-tagged protein is detected in highly purified mitochondria in high-throughput studies	0.0197923	9.59447	9.58917	9.10839	9.1917	9.4527	9.23947	8.9578	8.69506	9.02664	9.3524	8.81107	8.36512	8.82877	8.5293	8.49762	8.48996	8.26347	7.69787	9.64451	9.63835	9.79916	9.44151	9.57832	9.3354	9.07391	9.06135	9.0405	9.21631	8.85907	8.88203	8.71995	8.35396	8.35365	7.09887	8.04671
3730_at							YLRCDELTA27	#N/A	NA	NA	NA	0.0169825	8.53424	8.35231	7.88469	7.98022	6.6453	7.99361	7.46428	7.12145	6.82112	6.06292	7.11343	7.10609	7.70558	7.36921	6.24086	5.6036	6.33866	5.22416	9.05867	9.05883	9.49094	8.41173	8.28654	8.62486	6.07244	7.72518	7.9344	8.4482	8.31364	8.46025	6.97654	8.20768	6.45421	5.87045	7.13139
4107_at	VID28	9	-320963	12586695, 12686616, 14562095, 15358789, 15870279, 16234568, 16554755, 16872538	GO:0007039: vacuolar protein catabolic process, GO:0030437: sporulation (sensu Fungi), GO:0042493: response to drug, GO:0043161: proteasomal ubiquitin-dependent protein catabolic process, GO:0045721: negative regulation of gluconeogenesis, GO:0045944: positive regulation of transcription from RNA polymerase II promoter, GO:0005634: nucleus, GO:0005737: cytoplasm, GO:0003674: molecular_function		YIL017C	#N/A	VID28	c("GID5", "YIL017W")	Protein involved in proteasome-dependent catabolite degradation of fructose-1,6-bisphosphatase (FBPase); localized to the nucleus and the cytoplasm	0.0120683	6.05524	5.97331	6.05382	5.90421	5.13766	5.54119	5.04772	5.19806	4.95106	6.53369	6.81694	6.74447	6.6094	6.38144	6.00652	5.30036	5.83191	5.37107	6.09952	5.98459	6.23784	5.75893	5.90512	5.82199	3.91328	5.05826	5.40146	6.99519	6.95938	7.1295	5.90219	5.98636	5.55268	5.7552	5.93487
4125_at	MET30	9	268650	8524217, 9409150, 9482900, 9499404, 9520259, 9635407, 9716410, 10430906, 10531037, 10582239, 10611969, 10637232, 10747029, 10848588, 10880467, 10975521, 10978274, 11027256, 11060233, 11283612, 11463878, 12150908, 12379644, 12388757, 12393893, 12562848, 12582129, 14660673, 15208638, 15660125, 15689486, 15746311, 15870262, 15883825, 16155567, 16233000, 16584827, 16641319, 16709173, 16895602, 169773…	GO:0000082: G1/S transition of mitotic cell cycle, GO:0000087: M phase of mitotic cell cycle, GO:0000114: G1-specific transcription in mitotic cell cycle, GO:0016567: protein ubiquitination, GO:0016567: protein ubiquitination, GO:0030174: regulation of DNA replication initiation, GO:0031146: SCF-dependent proteasomal ubiquitin-dependent protein catabolic process, GO:0046685: response to arsenic, …	04111: Cell cycle - yeast, 04120: Ubiquitin mediated proteolysis	YIL046W	#N/A	MET30	ZRG11	F-box protein containing five copies of the WD40 motif, controls cell cycle function, sulfur metabolism, and methionine biosynthesis as part of the ubiquitin ligase complex; interacts with and regulates Met4p, localizes within the nucleus	0.0169825	8.62021	8.73005	8.41565	8.17859	7.45547	7.98955	7.66214	7.33061	7.4043	9.56433	8.48372	9.56284	9.12322	9.13871	9.12185	7.70952	8.75707	8.56827	8.63616	8.5307	8.78643	7.90875	7.87287	8.24956	5.92988	7.81784	7.44619	10.0214	9.6226	9.79099	9.0522	9.06856	8.63431	8.97687	8.76658
4126_at	PIG2	9	271160	9046081, 9169868, 11152943, 11179416, 11973298, 14562095, 16969341, 17043893	GO:0005979: regulation of glycogen biosynthetic process, GO:0005979: regulation of glycogen biosynthetic process, GO:0005737: cytoplasm, GO:0008599: protein phosphatase type 1 regulator activity		YIL045W	#N/A	PIG2	NA	Putative type-1 protein phosphatase targeting subunit that tethers Glc7p type-1 protein phosphatase to Gsy2p glycogen synthase	0.0141533	7.51538	7.36574	6.87587	5.68921	5.2199	5.573	4.71614	4.15487	4.18789	7.52223	6.48894	7.81815	7.07283	6.79839	5.59686	5.02637	5.94646	4.78876	7.8391	7.53972	8.13604	6.87182	7.07406	7.30816	3.06648	5.22725	4.41727	8.37638	7.51183	7.89909	6.17928	6.39344	5.63434	5.63945	5.57903
4204_at	PFK26	9	-165758	1322693, 1657152, 1851090, 2529854, 2961616, 8218176, 8368010, 8398211, 8861205, 9302011, 9308187, 9891041, 10350085, 11135551, 11158357, 11162407, 11389906, 12545388, 12586695, 12732312, 12755632, 12791685, 14561723, 14671320, 15037628, 15665377, 15870279, 16969341	GO:0006003: fructose 2,6-bisphosphate metabolic process, GO:0006110: regulation of glycolysis, GO:0005737: cytoplasm, GO:0003873: 6-phosphofructo-2-kinase activity, GO:0003873: 6-phosphofructo-2-kinase activity	00051: Fructose and mannose metabolism	YIL107C	#N/A	PFK26	NA	6-phosphofructo-2-kinase, inhibited by phosphoenolpyruvate and sn-glycerol 3-phosphate, has negligible fructose-2,6-bisphosphatase activity, transcriptional regulation involves protein kinase A	0.0166294	7.63725	7.01572	7.67191	6.67	6.41127	6.67539	6.32217	5.89332	6.6227	8.37102	7.55986	8.44449	7.79735	7.25997	6.5437	6.18893	6.64183	5.97011	7.3583	7.28385	7.37104	6.5929	3.86719	6.21135	5.60343	5.94414	5.79481	6.93212	7.23843	6.97339	5.31184	6.15012	5.43603	5.60389	5.36134
4227_at	TAO3	9	-113237	9169870, 10894548, 10898792, 11854408, 12234926, 12454058, 12972564, 14576278, 16273108, 16552603, 16775005, 16823961	GO:0000902: cell morphogenesis, GO:0000902: cell morphogenesis, GO:0000903: cellular morphogenesis during vegetative growth, GO:0007114: cell budding, GO:0007114: cell budding, GO:0000131: incipient cellular bud site, GO:0005739: mitochondrion, GO:0005933: cellular bud, GO:0043332: mating projection tip, GO:0003674: molecular_function		YIL129C	#N/A	TAO3	PAG1	Protein involved in cell morphogenesis and proliferation, associated with protein kinase Cbk1p; mutants activate OCH1 transcription	0.0193769	8.74084	8.94967	8.79136	7.92203	8.01935	8.89437	8.23243	7.95006	6.97709	9.43622	9.26267	9.16622	8.75382	8.84035	8.64766	8.74534	8.79661	8.7065	9.18595	9.25693	9.42623	9.13375	9.39032	9.21156	7.85458	8.46771	8.34475	10.0518	9.80194	10.0896	9.71891	9.7524	9.26799	7.58235	9.28106
4369_at	DNA2	8	-429180	7592912, 7644470, 7760818, 8938459, 9121462, 9398673, 9434351, 9649516, 9710536, 9755194, 9756935, 9783590, 10101169, 10330154, 10636853, 10748138, 10812329, 10880469, 10908349, 10924459, 10984490, 11163153, 11452032, 11473323, 11676941, 11710514, 12004053, 12024027, 12024033, 12065432, 12424237, 12424238, 12473672, 12661765, 12686542, 12694535, 12799426, 12826610, 14560028, 14574415, 14643435, 1…	GO:0000723: telomere maintenance, GO:0001302: replicative cell aging, GO:0006261: DNA-dependent DNA replication, GO:0006261: DNA-dependent DNA replication, GO:0006273: lagging strand elongation, GO:0006273: lagging strand elongation, GO:0006281: DNA repair, GO:0006281: DNA repair, GO:0000784: nuclear chromosome, telomeric region, GO:0005634: nucleus, GO:0000014: single-stranded DNA specific endod…		YHR164C	#N/A	DNA2	WEB2	Essential tripartite DNA replication factor with single-stranded DNA-dependent ATPase, ATP-dependent nuclease, and helicase activities; required for Okazaki fragment processing; involved in DNA repair pathways; potential Cdc28p substrate	0.0126256	6.7182	7.37596	7.10112	6.58412	6.38819	6.80182	6.61183	6.24622	5.66025	7.96058	8.10212	8.00292	7.57899	7.50814	7.24172	7.48722	7.21592	6.96125	7.29039	6.9564	7.37995	6.97007	6.93268	6.50716	5.83004	6.71023	6.40684	8.48462	8.20926	8.38506	7.58451	7.76027	7.10303	6.54184	7.15056
4376_at	ATG7	8	445713	8224160, 8663607, 8901576, 9751732, 9759715, 9759731, 9852036, 10233148, 10233149, 10233150, 10508157, 10582243, 10712513, 10906274, 10939967, 11038174, 11096062, 11099404, 11100732, 11139573, 11149920, 11264288, 11265251, 11266458, 11579570, 11825910, 11897782, 12187785, 12207896, 12529432, 12626495, 12672448, 12890687, 12958363, 12965207, 14536056, 14576278, 14761979, 15277523, 15355958, 158668…	GO:0006464: protein modification process, GO:0006464: protein modification process, GO:0006464: protein modification process, GO:0006501: C-terminal protein lipidation, GO:0006501: C-terminal protein lipidation, GO:0006623: protein targeting to vacuole, GO:0006914: autophagy, GO:0032258: CVT pathway, GO:0005737: cytoplasm, GO:0005739: mitochondrion, GO:0005829: cytosol, GO:0016020: membrane, GO:0…	04140: Regulation of autophagy	YHR171W	#N/A	ATG7	c("APG7", "CVT2")	Autophagy-related protein and dual specificity member of the E1 family of ubiquitin-activating enzymes; mediates the conjugation of Atg12p with Atg5p and Atg8p with phosphatidylethanolamine, required steps in autophagosome formation	0.0152398	5.36146	5.40238	5.30256	5.33197	4.77565	5.03361	4.43748	3.72268	3.54202	6.89327	6.80808	6.91613	6.62365	6.32137	6.48273	5.16631	5.79107	5.42706	5.97489	5.58427	6.25953	5.21039	4.94114	4.99257	3.56203	4.95898	4.8452	6.89241	7.04457	6.68741	5.51255	5.84855	5.33949	4.99425	5.46823
4440_at	KIC1	8	316575	9813095, 11062466, 11156974, 12454058, 12480907, 12972564, 14562095, 15579677, 16552603, 16775005	GO:0000902: cell morphogenesis, GO:0000902: cell morphogenesis, GO:0000903: cellular morphogenesis during vegetative growth, GO:0007047: cell wall organization and biogenesis, GO:0007047: cell wall organization and biogenesis, GO:0000131: incipient cellular bud site, GO:0005737: cytoplasm, GO:0005933: cellular bud, GO:0043332: mating projection tip, GO:0016301: kinase activity, GO:0016301: kinase…		YHR102W	#N/A	KIC1	NRK1	Protein kinase of the PAK/Ste20 kinase family, required for cell integrity possibly through regulating 1,6-beta-glucan levels in the wall; physically interacts with Cdc31p (centrin), which is a component of the spindle pole body	0.0141547	6.55691	6.70129	6.40033	5.30813	5.34537	5.65882	5.55512	5.44204	4.31405	6.54484	6.4909	6.39259	6.56448	6.27144	6.30337	5.37881	5.77816	5.62785	6.78551	6.96636	7.06461	6.26843	6.35594	6.31748	5.6515	5.8955	5.56782	7.92188	7.30071	7.50895	7.1341	7.03379	6.36502	5.4484	6.38019
4719_at	MAL11	7	-1075819	1318030, 1999393, 2549370, 2851483, 3025617, 3323827, 6387396, 7925377, 8594329, 9037205, 9090054, 9301020, 9468339, 9770289, 9852113, 9919658, 9925567, 9925600, 10063628, 10198022, 10368160, 10481063, 10613890, 10618490, 10791714, 10821175, 10882424, 10957961, 11014521, 11055939, 11152943, 11313132, 11438190, 11479708, 12210897, 12406721, 12702465, 14718668, 14734027, 15066785, 15128531, 1519773…	GO:0000017: alpha-glucoside transport, GO:0015771: trehalose transport, GO:0005624: membrane fraction, GO:0005352: alpha-glucoside:hydrogen symporter activity, GO:0005352: alpha-glucoside:hydrogen symporter activity, GO:0005364: maltose:hydrogen symporter activity, GO:0015574: trehalose transmembrane transporter activity		YGR289C	#N/A	MAL11	c("AGT1", "MALT")	Maltose permease, inducible high-affinity maltose transporter (alpha-glucoside transporter); encoded in the MAL1 complex locus; member of the 12 transmembrane domain superfamily of sugar transporters	0.0120683	11.9187	12.0024	12.0129	10.7562	11.1496	11.1336	8.93565	9.00622	9.13957	10.6069	11.3247	10.9888	10.8791	9.94949	10.2603	8.43429	8.12282	8.32504	8.76542	9.31847	8.89571	7.48259	7.70523	8.03303	4.29382	5.44885	5.18813	7.27281	7.93214	7.6167	6.62021	6.20194	5.85734	4.38754	5.25066
4724_i_at		7	-735763				YGR122C-A	#N/A	YGR122C-A	NA	Dubious open reading frame unlikely to encode a functional protein, similar to YLR334C and YOL106W	0.0150082	6.92369	6.20251	5.39375	4.68897	4.93532	5.40906	6.61082	6.26985	5.50191	6.77328	7.44363	7.0329	5.26287	6.06605	5.85221	7.19572	6.65519	5.60591	6.89839	5.92916	6.71925	4.80618	5.48473	4.61109	6.24823	5.99055	6.1312	6.48207	6.69752	6.57312	5.27153	5.40066	6.18259	5.36557	6.05098
4734_at	RAD2	7	-1010772	80746, 324868, 327268, 331093, 336097, 339064, 350281, 368573, 384222, 387518, 389734, 1103869, 1330824, 1373868, 1374375, 1374849, 1441747, 1557031, 1561835, 1567823, 1568259, 1741034, 1743513, 1817188, 2017370, 2110825, 2117700, 2188112, 2192377, 2421157, 2492497, 2509661, 2663184, 2663640, 2665606, 2688926, 2689865, 2692851, 2692855, 2695743, 2900858, 3000874, 3011752, 3065620, 3081903, 309449…	GO:0006289: nucleotide-excision repair, GO:0006295: nucleotide-excision repair, DNA incision, 3'-to lesion, GO:0000112: nucleotide-excision repair factor 3 complex, GO:0000014: single-stranded DNA specific endodeoxyribonuclease activity		YGR258C	#N/A	RAD2	NA	Single-stranded DNA endonuclease, cleaves single-stranded DNA during nucleotide excision repair to excise damaged DNA; subunit of Nucleotide Excision Repair Factor 3 (NEF3); homolog of human XPG protein	0.0141533	6.46496	6.67504	6.66194	6.06864	5.14531	6.22811	5.89487	5.5024	4.72308	7.6038	7.80789	7.7678	6.63983	6.73817	6.40433	7.00512	6.51413	5.95724	6.59577	6.23902	6.73891	6.14803	6.18358	6.17628	5.69027	6.16271	6.0428	8.07325	7.8679	7.89447	7.18179	7.19455	6.71411	6.32782	6.78236
4806_at	FYV8	7	-892191	9818723, 12663529, 16380504, 17224918	GO:0008150: biological_process, GO:0005737: cytoplasm, GO:0003674: molecular_function		YGR196C	#N/A	FYV8	NA	Protein of unknown function, required for survival upon exposure to K1 killer toxin	0.0144339	6.71613	7.16187	6.69256	5.85241	5.92062	6.57453	5.74418	4.73119	4.55441	6.44056	6.83006	6.75584	5.72464	5.9156	4.4642	6.44339	5.78665	4.48588	6.64085	6.07749	6.97231	5.80358	5.79528	5.63311	4.66157	5.87057	4.9534	7.1815	7.01433	6.92917	5.88871	5.96279	5.07646	5.14845	5.76158
4923_at	PDC6	7	-652985	770192, 1744053, 1807827, 4638542, 6417127, 8221939, 8448127, 8904337, 9123965, 9341119, 9435065, 9655908, 9655918, 9748245, 10234824, 10753893, 11090273, 11141278, 12414795, 12499363, 12545388, 12676688, 12748050, 12791685, 12902239, 14562095, 14711638, 15066826, 15128549, 15933030, 16171318, 16269086, 16333342, 16423070, 16448050, 16467472, 16618799, 17087505, 17137342, 17251183, 17311582	GO:0006067: ethanol metabolic process, GO:0005737: cytoplasm, GO:0004737: pyruvate decarboxylase activity	00010: Glycolysis / Gluconeogenesis	YGR087C	#N/A	PDC6	NA	Minor isoform of pyruvate decarboxylase, key enzyme in alcoholic fermentation, decarboxylates pyruvate to acetaldehyde, regulation is glucose- and ethanol-dependent, involved in amino acid catabolism	0.0139765	7.5162	6.55278	7.09791	4.85803	4.15475	4.66066	3.99822	4.02727	4.12295	10.2195	10.0633	10.3565	8.45693	7.95975	8.03784	5.11022	5.54705	5.92098	8.59778	8.56785	8.78493	6.80848	2.71175	7.68141	4.98706	6.23164	5.02809	11.8059	11.4636	11.265	7.78232	8.57149	6.85424	7.00455	6.71346
4951_at	ROM1	7	627810	8641285, 9482900, 9841672, 10361272, 11014808, 11309404, 12529446, 12545388, 16087742, 17151231	GO:0007015: actin filament organization, GO:0007047: cell wall organization and biogenesis, GO:0007117: budding cell bud growth, GO:0007264: small GTPase mediated signal transduction, GO:0030468: establishment of cell polarity (sensu Fungi), GO:0005622: intracellular, GO:0004871: signal transducer activity, GO:0005089: Rho guanyl-nucleotide exchange factor activity		YGR070W	#N/A	ROM1	SKC1	GDP/GTP exchange protein (GEP) for Rho1p; mutations are synthetically lethal with mutations in rom2, which also encodes a GEP	0.0141533	6.99778	7.38436	6.95244	6.45184	6.55996	7.0016	5.91835	5.06423	4.99276	7.33879	7.71817	7.37703	7.37535	7.05944	6.57291	6.19456	6.4727	6.37099	6.68335	6.55281	6.75713	6.92802	7.11593	6.7725	4.51829	6.40267	6.41992	7.49622	7.59341	7.50206	6.3602	6.98043	6.25138	5.82272	6.08924
4968_at		7	579480	14562095, 15161972	GO:0000723: telomere maintenance, GO:0005634: nucleus, GO:0005737: cytoplasm, GO:0003674: molecular_function		YGR042W	#N/A	YGR042W	NA	Putative protein of unknown function; green fluorescent protein (GFP)-fusion protein localizes to both the cytoplasm and the nucleus	0.0149272	6.81002	6.42301	6.23589	6.10746	5.89779	5.94522	6.19563	5.74824	5.96179	5.78224	6.07945	6.03204	5.93142	6.04187	5.15462	5.40209	5.61165	5.00769	6.56242	6.5541	6.58987	5.94023	5.99674	5.91187	5.8602	5.91892	6.03463	5.99988	6.35643	6.07104	5.71143	5.40541	5.02423	5.10795	5.37972
5013_at	RPN14	7	-491960	12826619, 14562095, 14566057, 16922378	GO:0006508: proteolysis, GO:0006511: ubiquitin-dependent protein catabolic process, GO:0005737: cytoplasm, GO:0005838: proteasome regulatory particle (sensu Eukaryota), GO:0003674: molecular_function		YGL004C	#N/A	RPN14	NA	Putative non-ATPase subunit of the 19S regulatory particle of the 26S proteasome; localized to the cytoplasm	0.0184969	6.88565	6.76395	6.43634	6.043	5.85725	6.24984	6.39672	5.88212	5.45844	6.80345	7.51189	7.04334	6.73345	6.76423	6.89863	6.8092	6.54031	6.03099	6.54958	6.44953	6.82934	6.23681	6.48268	6.22994	5.71656	6.06592	5.85118	6.72488	6.85333	6.67774	6.5691	6.4709	6.0667	5.76974	6.07939
5101_at	TOS8	7	325334	10669874, 11065362, 11206552, 12464632, 12958213, 17003135	GO:0000083: G1/S-specific transcription in mitotic cell cycle, GO:0005634: nucleus, GO:0003700: transcription factor activity, GO:0003700: transcription factor activity		YGL096W	#N/A	TOS8	NA	Homeodomain-containing transcription factor; SBF regulated target gene that in turn regulates expression of genes involved in G1/S phase events such as bud site selection, bud emergence and cell cycle progression; similarity to Cup9p	0.0196009	7.69881	7.17346	7.0149	6.78173	6.34947	6.98947	5.90216	5.3597	4.6093	8.27927	8.55093	8.50121	8.18396	8.13274	8.00414	6.87134	7.10071	7.05709	7.65247	7.69673	7.81684	5.97702	6.41565	6.67358	3.7306	5.40799	4.99463	7.50541	7.87863	7.44904	6.64688	6.43413	5.49031	5.09962	6.05259
5121_at	GPG1	7	-281163	9677190, 10029993, 10884426, 11055398, 12150916, 14561723, 14871932, 15843968, 15886332	GO:0007165: signal transduction, GO:0005575: cellular_component, GO:0004871: signal transducer activity		YGL121C	#N/A	GPG1	NA	Proposed gamma subunit of the heterotrimeric G protein that interacts with the receptor Grp1p; involved in regulation of pseudohyphal growth; requires Gpb1p or Gpb2p to interact with Gpa2p	0.0126256	10.5872	10.7441	10.247	9.06372	9.17386	9.15791	7.65676	7.09154	6.66222	11.2363	10.6075	11.2703	10.9382	10.5778	10.5002	8.99926	9.4414	8.99123	10.1542	9.90213	9.97144	8.77854	8.70003	8.79879	5.19974	7.54029	7.5692	10.1626	10.0194	10.1282	9.31108	9.28789	8.00595	7.62085	7.23322
5186_at		7	-142233	9046087, 10398601, 10586882, 11740566, 16782999	GO:0008150: biological_process, GO:0005575: cellular_component, GO:0003674: molecular_function		YGL193C	#N/A	YGL193C	NA	Haploid-specific gene repressed by a1-alpha2, turned off in sir3 null strains, absence enhances the sensitivity of rad52-327 cells to campothecin almost 100-fold	0.0150082	6.69003	7.16578	6.28329	5.53429	5.56355	5.65368	4.70679	4.0152	4.77765	6.41356	6.52446	7.2559	6.1729	6.12347	6.45084	5.49235	5.88185	6.01273	5.96856	5.98898	6.44474	5.70628	5.98684	5.63713	3.25048	5.47953	4.6564	6.85125	7.13216	6.17376	5.65315	6.24194	5.54708	5.68957	5.66024
5199_at	GTS1	7	157912	8035831, 8573138, 9046087, 9219336, 9514863, 9914482, 10856654, 11231018, 11549884, 11686920, 12025930, 12070147, 12111155, 12135496, 12722180, 12782635, 12799013, 14612244, 14992083, 15228382, 15780601, 15935677, 16330754, 16623706, 16911513, 17003135, 17351907, 17449140	GO:0000074: regulation of progression through cell cycle, GO:0000902: cell morphogenesis, GO:0001300: chronological cell aging, GO:0006855: multidrug transport, GO:0006855: multidrug transport, GO:0007624: ultradian rhythm, GO:0030437: sporulation (sensu Fungi), GO:0045449: regulation of transcription, GO:0005634: nucleus, GO:0005737: cytoplasm, GO:0003713: transcription coactivator activity		YGL181W	#N/A	GTS1	c("FHT1", "LSR1")	Protein containing a zinc-finger in the N-terminus and a long Gln-rich region in the C-terminus; regulates ultradian rhythm, cell size, cell cycle, lifespan, sporulation, heat tolerance, and multidrug transport	0.0189788	7.23451	7.28263	7.29855	6.74812	6.34031	6.52097	6.76007	6.73944	6.92105	7.67419	7.86842	7.95278	7.56766	7.14445	7.70311	7.23603	7.43648	7.434	7.41778	7.09357	7.60887	6.79162	6.51318	6.49859	6.66358	7.36405	6.91182	8.38799	8.05207	7.63383	6.93778	7.76201	7.22573	7.26426	7.36997
5242_at	VID30	7	69671	9737955, 9817760, 11356843, 12686616, 14562095, 14764870, 15358789, 15870279, 16554755, 16606443, 16872538	GO:0006808: regulation of nitrogen utilization, GO:0007039: vacuolar protein catabolic process, GO:0043161: proteasomal ubiquitin-dependent protein catabolic process, GO:0045721: negative regulation of gluconeogenesis, GO:0005634: nucleus, GO:0005737: cytoplasm, GO:0003674: molecular_function		YGL227W	#N/A	VID30	GID1	Protein involved in proteasome-dependent catabolite degradation of fructose-1,6-bisphosphatase (FBPase); shifts the balance of nitrogen metabolism toward the production of glutamate; localized to the nucleus and the cytoplasm	0.0120683	5.50266	5.80211	5.10631	4.87097	4.29442	4.99715	3.80863	3.29417	3.15928	5.90727	6.22148	6.40494	5.68528	5.74668	4.84045	4.73684	5.22843	4.79442	5.59878	5.15631	5.94121	4.89706	4.90656	4.89714	2.88029	4.46723	3.35945	6.50002	6.34336	5.87798	4.94655	5.14848	4.38999	5.10094	4.487
5307_at	HXK1	6	-255036	1253, 6282, 8154, 12794, 20961, 147195, 240453, 321444, 322654, 326775, 332086, 334245, 340926, 356875, 369601, 387756, 387789, 782448, 785010, 789076, 791944, 1089014, 1095755, 1338140, 1445216, 1487726, 1783664, 1874414, 2163841, 2559946, 2685571, 2690819, 2831059, 2936739, 3003701, 3036514, 3140897, 3291947, 3511900, 3527224, 3540605, 3908224, 4221203, 4250551, 4250748, 4252220, 4384783, 49949…	GO:0006000: fructose metabolic process, GO:0006006: glucose metabolic process, GO:0006013: mannose metabolic process, GO:0006096: glycolysis, GO:0032445: fructose import, GO:0046323: glucose import, GO:0005829: cytosol, GO:0004396: hexokinase activity, GO:0004396: hexokinase activity	00010: Glycolysis / Gluconeogenesis, 00051: Fructose and mannose metabolism, 00052: Galactose metabolism, 00500: Starch and sucrose metabolism, 00521: Streptomycin biosynthesis, 00530: Aminosugars metabolism	YFR053C	#N/A	HXK1	NA	Hexokinase isoenzyme 1, a cytosolic protein that catalyzes phosphorylation of glucose during glucose metabolism; expression is highest during growth on non-glucose carbon sources; glucose-induced repression involves the hexokinase Hxk2p	0.0183591	13.7016	13.6482	13.6821	13.1097	13.2957	13.2696	12.9891	12.8532	12.6443	12.8891	12.9971	12.8892	12.2884	12.5266	12.4315	12.2912	11.9663	11.9377	12.1229	12.1336	12.0759	11.5258	11.9644	11.9315	10.4265	11.1321	10.7713	11.2912	11.4071	11.4195	10.0238	10.2391	10.1778	9.83907	9.48068
5312_s_at							YFL043C	#N/A	NA	NA	NA	0.0141533	8.09671	8.48645	8.29173	7.35851	7.35326	7.54212	7.26779	6.96205	7.05345	8.19968	8.69882	8.88826	8.29618	7.97499	8.37591	7.26756	7.41995	7.47505	7.49138	7.66981	7.7489	6.88659	6.79452	6.81966	5.83497	7.26756	7.25245	8.06126	8.1598	7.55144	6.97395	7.44877	6.44696	6.71537	6.54039
5361_at	FAB1	6	184490	7663021, 7670463, 7768953, 7852364, 8869744, 8955136, 9372916, 9624177, 9624178, 9702203, 9751732, 9763421, 9811604, 9838078, 9858586, 9865702, 10092582, 10187762, 10231032, 10419465, 10567352, 10782093, 10873824, 10873832, 11208102, 11566994, 11743205, 11800009, 11889142, 11950935, 11957109, 12062051, 12117957, 12176349, 12413484, 12686605, 12795693, 12900393, 14528018, 14576278, 14616069, 14657…	GO:0000433: negative regulation of transcription from RNA polymerase II promoter by glucose, GO:0006644: phospholipid metabolic process, GO:0006644: phospholipid metabolic process, GO:0006896: Golgi to vacuole transport, GO:0007033: vacuole organization and biogenesis, GO:0045324: late endosome to vacuole transport, GO:0000324: vacuole, cell cycle-correlated morphology, GO:0005739: mitochondrion,…	04070: Phosphatidylinositol signaling system	YFR019W	#N/A	FAB1	SVL7	1-phosphatidylinositol-3-phosphate 5-kinase; vacuolar membrane kinase that generates phosphatidylinositol (3,5)P2, which is involved in vacuolar sorting and homeostasis	0.0126256	6.43164	6.85348	6.43747	5.99478	6.20481	6.38417	5.64742	5.07779	4.98105	7.30198	7.05509	7.15184	7.15523	7.0257	6.79788	6.73978	6.52791	6.43502	6.88169	6.90421	7.05148	6.607	6.73484	6.75615	5.40889	6.07057	5.84185	7.88785	7.72046	7.93703	7.08869	7.53378	6.85001	6.02066	6.71006
5365_at	PES4	6	199862	7670463, 14561723	GO:0008150: biological_process, GO:0005575: cellular_component, GO:0003674: molecular_function		YFR023W	#N/A	PES4	NA	Poly(A) binding protein, suppressor of DNA polymerase epsilon mutation, similar to Mip6p	0.0126256	6.4042	6.24002	6.4046	5.61201	5.46144	6.07266	5.34194	4.9955	4.13787	5.0503	5.30307	5.10883	4.5859	4.72689	3.66397	3.3837	3.53017	2.9139	6.13681	6.13752	6.60488	5.32617	5.8403	5.57853	5.20658	5.29589	5.29704	5.2807	5.35902	5.14088	4.24815	3.59289	3.38541	2.90707	3.19957
5382_at							YFL006W	#N/A	NA	NA	NA	0.0151349	8.1474	8.46861	8.26043	7.72541	7.85835	7.97506	7.39974	7.17766	7.50472	9.53635	9.8121	10.1559	8.94247	8.85631	8.99398	8.43521	8.85533	8.69326	8.52293	8.89282	8.62058	8.2942	8.24646	8.31551	6.26049	7.7461	7.52068	9.6054	9.35489	9.3938	8.97412	8.69945	8.354	8.713	8.35041
5506_s_at	UBC8	5	131772	1869573, 8132613, 9430676, 9737955, 10811607, 11389906, 12668671, 12686616, 14657499, 14747994, 15201226, 15536088, 15870279, 16024809, 16432255, 17452527	GO:0000209: protein polyubiquitination, GO:0006513: protein monoubiquitination, GO:0042787: protein ubiquitination during ubiquitin-dependent protein catabolic process, GO:0045721: negative regulation of gluconeogenesis, GO:0005737: cytoplasm, GO:0004842: ubiquitin-protein ligase activity, GO:0004842: ubiquitin-protein ligase activity		YEL012W	#N/A	UBC8	GID3	Ubiquitin-conjugating enzyme that negatively regulates gluconeogenesis by mediating the glucose-induced ubiquitination of fructose-1,6-bisphosphatase (FBPase); cytoplasmic enzyme that catalyzes the ubiquitination of histones in vitro	0.0173924	9.3125	9.26657	8.92081	8.35909	8.33643	8.59569	8.08999	7.87343	8.04039	8.64169	8.98092	9.0853	8.91022	8.84223	8.1207	8.0167	8.20773	7.9327	9.33454	9.27767	9.26875	8.49833	8.82128	8.10844	8.01237	8.89235	8.76091	9.14601	9.34571	8.92481	8.19831	8.43029	7.91291	8.11074	7.81442
5555_at	RAD4	5	-502889	80746, 195865, 327268, 335235, 339064, 347280, 363510, 1103869, 1522891, 1567823, 1665193, 1741034, 1882550, 1920546, 2004701, 2011139, 2217551, 2227387, 2263475, 2649477, 2665606, 2822652, 2900858, 2989539, 3065620, 3073107, 3094493, 3295533, 3312952, 3329049, 3329796, 3331687, 3520242, 3547108, 3550431, 3882521, 6184961, 6246068, 6373364, 6749808, 6752694, 7000619, 7012136, 7021538, 7028721, 75…	GO:0000715: nucleotide-excision repair, DNA damage recognition, GO:0000108: repairosome, GO:0000111: nucleotide-excision repair factor 2 complex, GO:0003684: damaged DNA binding		YER162C	#N/A	RAD4	NA	Protein that recognizes and binds damaged DNA (with Rad23p) during nucleotide excision repair; subunit of Nuclear Excision Repair Factor 2 (NEF2); homolog of human XPC protein	0.0120683	5.73453	6.23857	5.89463	5.17851	4.97415	5.2693	4.93676	4.76146	3.98968	6.73626	7.14082	7.10855	6.15943	6.29431	5.38307	6.27976	5.6999	5.22452	6.22843	5.84926	6.39948	5.1913	5.60224	4.97936	4.73293	5.44916	5.33892	7.18169	7.4243	7.14636	6.02874	6.30413	5.6047	5.18347	5.87406
5559_at	DNF1	5	512739	8790914, 9224683, 9548971, 12221123, 12631737, 14576278, 15090616, 15249668, 15342785, 15461661, 15564043, 15919184, 16118182, 16204231, 16440447, 16452632, 16600184, 16600198, 16823961, 17015438, 17122361, 17452326	GO:0006886: intracellular protein transport, GO:0006897: endocytosis, GO:0006897: endocytosis, GO:0030467: establishment and/or maintenance of cell polarity (sensu Fungi), GO:0045332: phospholipid translocation, GO:0045332: phospholipid translocation, GO:0005739: mitochondrion, GO:0005886: plasma membrane, GO:0004012: phospholipid-translocating ATPase activity, GO:0004012: phospholipid-translocat…		YER166W	#N/A	DNF1	NA	Aminophospholipid translocase (flippase) that localizes primarily to the plasma membrane; contributes to endocytosis, protein transport and cell polarity; type 4 P-type ATPase	0.0166294	8.81721	9.07098	9.04252	8.65319	8.33153	8.75492	8.429	8.30251	8.49183	9.04163	8.96536	9.07885	8.74387	8.64971	9.07301	7.81358	8.36427	8.305	8.77636	9.19741	9.09603	8.46796	8.73785	8.5983	8.06882	8.70515	8.59486	9.25078	9.24511	9.37092	8.52967	9.0872	8.52404	8.77381	8.50496
5560_at	BCK2	5	518211	7891677, 8114735, 8395014, 8943334, 10361272, 10545447, 10637314, 11071933, 11427965, 11809822, 12185498, 12477387, 12518319, 12582131, 12832490, 14562095, 14574415, 14764870, 15210110, 15589139, 15590836, 15677747, 16200502, 16240118, 16362369, 16464826, 16702413, 17003135	GO:0000074: regulation of progression through cell cycle, GO:0000082: G1/S transition of mitotic cell cycle, GO:0005634: nucleus, GO:0005737: cytoplasm, GO:0003674: molecular_function		YER167W	#N/A	BCK2	CTR7	Protein rich in serine and threonine residues involved in protein kinase C signaling pathway, which controls cell integrity; overproduction suppresses pkc1 mutations	0.0189788	8.18823	8.00234	7.86125	6.99327	6.18508	7.03014	7.09744	6.94825	5.96134	7.14866	7.8334	7.89606	7.46979	7.69602	6.59554	6.80299	6.67215	6.71747	7.80819	7.26408	7.92662	7.27341	7.46417	7.26234	5.84187	7.09637	7.05555	7.32861	7.50176	7.02071	6.45838	7.03728	6.17813	6.33646	6.59659
5562_at	RPH1	5	523364	9171100, 9756934, 10523651, 11809875, 16630273, 17003135, 17369256, 17371840, 17525156	GO:0000122: negative regulation of transcription from RNA polymerase II promoter, GO:0006281: DNA repair, GO:0016577: histone demethylation, GO:0016577: histone demethylation, GO:0005634: nucleus, GO:0016566: specific transcriptional repressor activity, GO:0032453: histone demethylase activity (H3-K4 specific), GO:0032454: histone demethylase activity (H3-K9 specific), GO:0032454: histone demethy…		YER169W	#N/A	RPH1	NA	JmjC domain-containing histone demethylase which can specifically demethylate H3K36 tri- and dimethyl modification states; transcriptional repressor of PHR1; Rph1p phosphorylation during DNA damage is under control of the MEC1-RAD53 pathway	0.0120683	6.57465	6.80063	6.55895	5.43357	5.31056	5.76782	5.43445	5.19576	4.85045	6.9052	6.62713	6.92966	6.58156	6.53465	6.51078	5.39113	5.50101	5.54396	6.65894	6.51215	6.89307	5.95826	5.94403	5.91445	4.62161	5.44076	5.26604	7.54236	7.10541	7.03629	5.91709	6.07043	4.96874	5.99673	5.50885
5591_at	MAM1	5	372322	11163190, 11470404, 12586695, 12663816, 12689592, 12717442, 12724769, 15062096, 15226378, 15620644, 15620645, 16415861, 16541024, 16990129, 16990132	GO:0045132: meiotic chromosome segregation, GO:0000778: condensed nuclear chromosome kinetochore, GO:0033551: monopolin complex, GO:0003674: molecular_function		YER106W	#N/A	MAM1	NA	Monopolin, kinetochore associated protein involved in chromosome attachment to meiotic spindle	0.0190872	6.07859	6.00608	5.18863	4.33121	4.51401	5.50977	5.09051	4.45746	4.1219	3.99751	5.07963	4.06826	3.36192	3.52099	2.98223	3.61073	2.95808	2.65306	6.61153	6.36964	6.42542	4.61702	4.65551	4.78122	3.25648	3.91996	4.16847	4.71235	5.06738	4.08999	3.19362	2.85983	3.44718	2.87559	4.13531
5622_at	TSC11	5	-347608	9389653, 9514897, 9804843, 10366774, 12408816, 12563289, 12631735, 14736892, 15268862, 15467718, 15809876, 16002396, 16079174, 16155567, 16516475, 16647875, 16730802, 17507646	GO:0001558: regulation of cell growth, GO:0007047: cell wall organization and biogenesis, GO:0007047: cell wall organization and biogenesis, GO:0030148: sphingolipid biosynthetic process, GO:0030950: establishment and/or maintenance of actin cytoskeleton polarity, GO:0030950: establishment and/or maintenance of actin cytoskeleton polarity, GO:0031929: TOR signaling pathway, GO:0005624: membrane f…		YER093C	#N/A	TSC11	AVO3	Subunit of TORC2 (Tor2p-Lst8p-Avo1-Avo2-Tsc11p-Bit61p), a membrane-associated complex that regulates actin cytoskeletal dynamics during polarized growth and cell wall integrity; involved in sphingolipid metabolism; contains a RasGEFN domain	0.0189788	6.86845	7.42388	6.90406	6.78272	5.86257	6.66149	5.96476	5.56639	5.59782	7.69717	7.79737	7.89238	6.17183	6.89237	5.86603	7.1789	6.95242	6.36594	7.26627	7.18045	7.65671	6.59801	7.32412	7.04074	5.71131	6.53787	5.73032	8.21607	7.97898	7.7384	6.90233	7.12802	6.86803	6.17423	6.68523
5632_at	AST2	5	-361790		GO:0008150: biological_process, GO:0005737: cytoplasm, GO:0003674: molecular_function		YER101C	#N/A	AST2	NA	Protein that may have a role in targeting of plasma membrane [H+]ATPase (Pma1p) to the plasma membrane, as suggested by analysis of genetic interactions	0.0120683	6.10714	6.37309	6.09788	5.43556	4.93494	5.89723	5.25973	4.15626	4.12507	7.1108	6.84201	7.29536	6.72095	6.84684	6.63495	5.74927	6.09733	6.03482	5.91349	5.60058	6.02996	5.33347	5.13686	5.18824	3.72431	4.93896	4.26657	6.74131	6.83833	6.59603	6.02696	5.89235	5.7527	5.93253	5.63534
5640_at		5	292064	9169868, 10398601, 10770760, 11415981, 12872131, 14562095, 15870279, 15878181, 16710832, 16969341	GO:0008150: biological_process, GO:0005634: nucleus, GO:0005737: cytoplasm, GO:0003674: molecular_function		YER067W	#N/A	YER067W	NA	Putative protein of unknown function; green fluorescent protein (GFP)-fusion protein localizes to the cytoplasm and nucleus; YER067W is not an essential gene	0.016303	10.7975	10.6336	10.3898	9.98193	9.99251	10.1078	8.87885	8.84304	8.79315	9.15531	8.96671	8.69238	9.20487	9.10219	8.70296	7.31833	7.62076	7.34276	9.70919	9.4894	9.5019	8.28594	8.29522	8.69755	5.98149	7.89492	7.75981	7.24311	7.55875	7.07241	6.84736	7.33889	6.76993	6.45123	6.12461
5735_at	GLC3	5	133120	1634552, 1729600, 6337129, 7803465, 7961723, 8150278, 8463281, 8505333, 8620017, 10077186, 10449761, 11152943, 11278859, 11389906, 11950968, 12379644, 12788058, 12791685, 14562095, 15483057, 15870279, 16969341	GO:0005978: glycogen biosynthetic process, GO:0005737: cytoplasm, GO:0003844: 1,4-alpha-glucan branching enzyme activity, GO:0003844: 1,4-alpha-glucan branching enzyme activity	00500: Starch and sucrose metabolism	YEL011W	#N/A	GLC3	GHA1	Glycogen branching enzyme, involved in glycogen accumulation; green fluorescent protein (GFP)-fusion protein localizes to the cytoplasm in a punctate pattern	0.0155652	10.1535	10.0473	9.93962	9.50167	9.49383	9.49899	7.82572	7.66992	7.84185	10.941	10.501	10.6575	9.9826	9.66064	9.96144	9.2017	9.37517	9.24268	9.13774	8.97189	9.23787	8.52695	8.61257	8.80236	5.69873	7.23805	6.7951	10.3126	9.95688	9.90923	8.9456	8.87547	8.37379	8.74268	8.31469
5741_at	VAB2	5	-146754	10888680, 14562095	GO:0008150: biological_process, GO:0005737: cytoplasm, GO:0005515: protein binding		YEL005C	#N/A	VAB2	VAB31	Protein with a potential role in vacuolar function, as suggested by its ability to bind Vac8p; green fluorescent protein (GFP)-fusion protein localizes to the cytoplasm in a punctate pattern	0.0152398	4.82686	4.30818	4.45776	3.84792	3.77739	3.94469	4.04667	4.15628	4.09173	4.84629	4.48742	4.93873	4.41966	4.20187	3.8116	3.96302	4.03994	3.99089	4.80616	3.98553	4.60183	4.19372	3.93842	4.02613	3.78352	3.85938	3.75125	4.61443	4.8277	4.10445	3.9019	4.09489	3.49263	4.00983	3.87192
5927_at	STP4	4	-368211	9171100, 11679080, 12848532, 14562095, 15126393, 15483057, 15843968, 15886332, 16785442, 17003135, 17433645	GO:0008150: biological_process, GO:0005634: nucleus, GO:0005737: cytoplasm, GO:0005739: mitochondrion, GO:0003674: molecular_function		YDL048C	#N/A	STP4	NA	Protein containing a Kruppel-type zinc-finger domain; has similarity to Stp1p, Stp2p, and Stp3p	0.017468	8.76669	9.08374	8.63585	7.40779	7.35973	7.63994	7.0049	6.52512	5.69521	8.53145	8.44207	8.58483	7.43371	7.44124	7.66087	6.17273	6.8528	6.7554	7.25379	6.85721	7.1613	5.91003	6.12223	5.56915	4.63078	5.69105	5.46397	8.69237	8.76275	8.38497	6.90036	7.03797	6.31819	6.57957	5.92043
5980_at	PKH3	4	1395113	10567559, 11062466, 16319894, 16445868	GO:0000196: MAPKKK cascade during cell wall biogenesis, GO:0005575: cellular_component, GO:0004672: protein kinase activity		YDR466W	#N/A	PKH3	NA	Protein kinase with similarity to mammalian phosphoinositide-dependent kinase 1 (PDK1) and yeast Pkh1p and Pkh2p, two redundant upstream activators of Pkc1p; identified as a multicopy suppressor of a pkh1 pkh2 double mutant	0.0149272	6.9527	6.11545	6.44605	6.09679	5.38129	5.43408	5.80385	5.65216	5.38379	7.4556	6.65975	7.13712	7.04614	6.6921	6.39555	6.35201	6.01543	6.09887	6.8935	6.64881	7.02582	6.25567	6.15865	6.13617	5.56478	5.80201	5.45556	7.43519	7.56343	7.49533	5.48258	7.02208	5.39651	6.25962	6.59233
5993_at	PEX29	4	-1416866	12181338, 12707309, 14617799, 16978390	GO:0007031: peroxisome organization and biogenesis, GO:0007031: peroxisome organization and biogenesis, GO:0007031: peroxisome organization and biogenesis, GO:0005778: peroxisomal membrane, GO:0003674: molecular_function		YDR479C	#N/A	PEX29	NA	Peroxisomal integral membrane peroxin, involved in the regulation of peroxisomal size, number and distribution; genetic interactions suggest that Pex28p and Pex29p act at steps upstream of those mediated by Pex30p, Pex31p, and Pex32p	0.0139765	6.46717	6.66559	6.46759	6.05299	6.08802	6.10445	5.96002	5.58257	5.42233	7.91144	7.98526	7.78279	7.40079	7.47973	7.37455	6.4821	6.66674	6.5311	6.43686	5.8829	6.57277	5.87875	5.70166	5.83159	5.13028	5.89123	5.86329	7.76793	7.13415	7.25229	7.20081	6.96866	6.49875	6.72501	6.24409
5999_at	VPS72	4	-1427199	12134085, 12748633, 14562095, 14645854, 14690608, 14764870, 15045029, 15082542, 15326169, 15647280, 15657441, 16118188, 16299513, 16678113, 17316710	GO:0006338: chromatin remodeling, GO:0006338: chromatin remodeling, GO:0006338: chromatin remodeling, GO:0006623: protein targeting to vacuole, GO:0043486: histone exchange, GO:0000812: SWR1 complex, GO:0005634: nucleus, GO:0005737: cytoplasm, GO:0042393: histone binding		YDR485C	#N/A	VPS72	SWC2	Htz1p-binding component of the SWR1 complex, which exchanges histone variant H2AZ (Htz1p) for chromatin-bound histone H2A; required for vacuolar protein sorting	0.0189788	7.06596	7.45388	7.34294	6.5463	6.92561	6.96143	6.89097	6.5011	6.85486	7.52012	7.17547	7.42066	6.71068	6.73562	6.38593	6.71662	6.80743	6.52066	7.27647	7.27497	7.3459	6.84511	6.78312	6.83905	6.49544	6.86444	6.56158	7.654	8.16073	7.51518	7.171	7.02325	6.80494	7.04313	7.01291
6031_at	SNX41	4	1320056	11085978, 11557775, 11884510, 12554655	GO:0042147: retrograde transport, endosome to Golgi, GO:0005768: endosome, GO:0032266: phosphatidylinositol 3-phosphate binding, GO:0035091: phosphoinositide binding		YDR425W	#N/A	SNX41	NA	Sorting nexin, involved in the retrieval of late-Golgi SNAREs from the post-Golgi endosome to the trans-Golgi network; forms a complex with Snx4p and Atg20p	0.0190872	5.23296	5.46822	5.24007	5.12562	4.82773	5.09746	5.12759	4.28325	4.78976	6.52537	6.1542	5.92265	5.80334	5.80537	5.48928	5.52989	5.20318	4.75692	6.37801	5.49887	6.70715	5.55581	5.4406	5.50468	5.00867	5.50625	5.48008	7.0437	6.5934	6.22924	5.2916	5.73854	5.43095	5.91255	5.61046
6043_at	PPZ2	4	1334813	1647215, 7768897, 7851758, 7937855, 8269960, 8382634, 8395014, 8396031, 9123967, 9428701, 9841672, 10361272, 10790385, 11169754, 11856338, 11867520, 11967829, 14555476, 14595107, 14871941, 15192104, 15581616, 16085932, 16166647, 16362914	GO:0006883: cellular sodium ion homeostasis, GO:0006883: cellular sodium ion homeostasis, GO:0005575: cellular_component, GO:0004722: protein serine/threonine phosphatase activity		YDR436W	#N/A	PPZ2	NA	Serine/threonine protein phosphatase Z, isoform of Ppz1p; involved in regulation of potassium transport, which affects osmotic stability, cell cycle progression, and halotolerance	0.0197923	6.64633	6.55046	6.64573	5.07215	5.3171	5.67223	5.87776	4.86165	4.82525	7.64816	7.6447	6.86787	7.36093	7.13707	7.56073	6.78611	6.68026	6.67662	6.33067	6.05455	6.47426	5.49117	5.885	5.69903	4.5926	5.52565	5.17724	7.345	7.221	7.83941	6.85938	7.20495	6.46773	6.20155	6.2611
6088_at		4	-1258048	10811623, 14562095	GO:0008150: biological_process, GO:0005634: nucleus, GO:0005737: cytoplasm, GO:0003674: molecular_function		YDR391C	#N/A	YDR391C	NA	Hypothetical protein	0.0126256	7.9589	7.85473	7.79431	7.50481	7.39838	7.38981	7.28008	6.74652	6.73852	7.50284	7.09183	7.2259	7.34464	7.02402	7.41197	6.36859	6.45836	6.41694	8.57262	8.03371	8.12157	8.20773	8.05263	7.8179	6.97649	7.61659	7.47207	7.55875	7.83474	7.49875	7.05798	7.18933	6.98442	7.07199	6.68311
6099_at	GGA1	4	1190052	10747088, 10747089, 10873832, 11062260, 11124697, 11252894, 11682601, 11689690, 11801606, 12221117, 14764870, 15039776, 15494413, 15913810, 17062999, 17229886	GO:0006895: Golgi to endosome transport, GO:0006896: Golgi to vacuole transport, GO:0006896: Golgi to vacuole transport, GO:0043328: protein targeting to vacuole during ubiquitin-dependent protein catabolic process via the MVB pathway, GO:0005802: trans-Golgi network, GO:0043130: ubiquitin binding		YDR358W	#N/A	GGA1	NA	Golgi-localized protein with homology to gamma-adaptin, interacts with and regulates Arf1p and Arf2p in a GTP-dependent manner in order to facilitate traffic through the late Golgi	0.0193769	7.88166	7.99474	7.94653	7.95701	8.12196	8.01443	6.91009	6.65235	6.5917	8.78844	8.16428	8.22166	8.4681	8.42498	8.20092	7.66236	7.5288	6.83506	8.10281	7.83825	8.17364	8.04531	7.6662	7.91478	6.60049	7.06001	6.94808	8.14517	7.41262	8.06287	7.4327	7.6016	7.12073	7.35256	6.97354
6144_at	PIB1	4	-1090076	9702203, 9838078, 10782093, 11526110, 17601813	GO:0016567: protein ubiquitination, GO:0000329: membrane of vacuole with cell cycle-correlated morphology, GO:0005770: late endosome, GO:0004842: ubiquitin-protein ligase activity, GO:0032266: phosphatidylinositol 3-phosphate binding		YDR313C	#N/A	PIB1	NA	RING-type ubiquitin ligase of the endosomal and vacuolar membranes, binds phosphatidylinositol(3)-phosphate; contains a FYVE finger domain	0.0117647	8.42166	8.36262	8.20792	8.25847	7.78913	7.90662	7.34104	6.89483	6.93101	9.35376	9.27937	9.30232	9.12857	9.07408	8.92392	8.50444	7.99157	8.17169	8.61298	8.66056	8.49802	7.86328	7.99764	8.21077	7.13892	7.14758	6.99436	9.24838	9.02777	9.28525	8.76158	8.67301	8.02061	8.03082	7.88448
6167_at	SSD1	4	-1049388	1311848, 1429657, 1545797, 1645449, 1848673, 1944266, 7845352, 7962097, 8165277, 8200529, 8387356, 8510644, 8582632, 8662190, 8663225, 8668128, 8886983, 8918228, 9071579, 9195905, 9717237, 9832522, 9846729, 10234786, 10660069, 10970846, 11208019, 11405640, 11481671, 11805047, 11854408, 12210899, 12399382, 12454058, 12589024, 12871902, 12960420, 14561723, 14736892, 14764870, 15126388, 15595826, 15…	GO:0001302: replicative cell aging, GO:0007047: cell wall organization and biogenesis, GO:0042493: response to drug, GO:0005737: cytoplasm, GO:0003723: RNA binding		YDR293C	#N/A	SSD1	c("CLA1", "MCS1", "RLT1", "SRK1")	Protein with a role in maintenance of cellular integrity, interacts with components of the TOR pathway; ssd1 mutant of a clinical S. cerevisiae strain displays elevated virulence	0.0141533	8.59548	8.36504	8.61285	8.21763	7.87939	8.25646	7.70264	7.55881	7.79261	9.6013	9.10482	8.95029	8.81582	8.28607	8.58609	8.26449	8.30955	7.83303	8.78363	8.82995	8.74509	8.30681	8.28457	8.10227	6.73838	7.58711	7.2543	9.29279	9.2024	9.22152	8.72716	8.06979	8.33634	8.37763	8.12698
6190_at	CCC2	4	1005671	7708696, 7785328, 8628392, 8670839, 8720066, 8861201, 9083054, 9207117, 9224683, 9261163, 9323360, 9325307, 9346482, 9354393, 9452509, 9520490, 9546033, 9654149, 9692213, 9706232, 9837819, 9920665, 10079832, 10319818, 10329707, 10395584, 10404590, 10737803, 10764731, 10811893, 10942420, 11083871, 11113147, 11373292, 11389906, 11500502, 11747441, 12006573, 12067343, 12114553, 12134146, 12395188, 1…	GO:0006879: cellular iron ion homeostasis, GO:0015680: intracellular copper ion transport, GO:0012510: trans-Golgi network transport vesicle membrane, GO:0019829: cation-transporting ATPase activity, GO:0019829: cation-transporting ATPase activity		YDR270W	#N/A	CCC2	NA	Cu(+2)-transporting P-type ATPase, required for export of copper from the cytosol into an extracytosolic compartment; has similarity to human proteins involved in Menkes and Wilsons diseases	0.017468	5.99833	4.90025	6.00608	4.39543	4.64027	4.31724	4.08546	3.7329	3.76452	8.31085	6.93348	7.6468	7.34478	7.33421	7.46635	5.9616	6.73678	6.51567	5.35393	4.73436	5.40793	3.65375	3.94892	3.83157	3.77971	3.98427	3.73729	7.54243	7.25706	7.53873	5.56231	6.59025	5.79092	6.5574	6.5091
6197_at	MTH1	4	-1015698	2960558, 8002563, 8114728, 8366037, 8543050, 9666103, 9725828, 10373505, 10629208, 10632886, 11125145, 12702249, 12845605, 12848532, 12925759, 14508605, 14755054, 14871952, 15014083, 15073318, 15381776, 15456873, 15489524, 15528549, 15727828, 15843968, 16381818, 16400179, 16524925, 16912276, 17028344, 17311583, 17428308, 17586499	GO:0007165: signal transduction, GO:0007165: signal transduction, GO:0015758: glucose transport, GO:0005575: cellular_component, GO:0003674: molecular_function		YDR277C	#N/A	MTH1	c("BPC1", "DGT1", "HTR1")	Negative regulator of the glucose-sensing signal transduction pathway, required for repression of transcription by Rgt1p; interacts with Rgt1p and the Snf3p and Rgt2p glucose sensors; phosphorylated by Yck1p, triggering Mth1p degradation	0.0190872	10.364	10.5236	10.3871	9.37675	9.46392	9.72805	9.13541	8.99565	8.76165	10.097	10.0179	9.36926	9.49146	9.18347	9.1665	8.8817	8.62521	8.7201	9.81166	9.78592	9.79201	8.5041	8.86463	8.89835	6.43632	7.52884	7.53423	9.09885	8.39782	9.18902	8.42082	8.39002	7.78445	7.84672	7.58106
6227_at		4	993130	9169867, 11935221, 14562095	GO:0008150: biological_process, GO:0000324: vacuole, cell cycle-correlated morphology, GO:0003674: molecular_function		YDR262W	#N/A	YDR262W	NA	Putative protein of unknown function; green fluorescent protein (GFP)-fusion protein localizes to the vacuole and is induced in response to the DNA-damaging agent MMS; gene expression increases in response to Zymoliase treatment	0.0149272	10.2933	10.2047	9.81931	9.14288	8.91463	9.1165	8.36191	8.02337	8.14387	10.9251	10.63	10.833	10.2025	10.0277	10.1649	9.08886	9.0048	9.20156	9.50264	9.40823	9.16069	8.84074	8.96263	8.88642	7.88193	7.92055	7.92866	9.74764	9.56624	9.6192	9.37397	9.00081	8.84048	9.01138	8.71046
6240_at	IVY1	4	924781	12553664	GO:0045045: secretory pathway, GO:0045045: secretory pathway, GO:0000329: membrane of vacuole with cell cycle-correlated morphology, GO:0005543: phospholipid binding		YDR229W	#N/A	IVY1	NA	Phospholipid-binding protein that interacts with both Ypt7p and Vps33p, may partially counteract the action of Vps33p and vice versa, localizes to the rim of the vacuole as cells approach stationary phase	0.017468	7.08067	7.37414	7.43448	7.06054	6.7676	6.80723	6.86099	6.4479	6.25033	8.22797	7.92438	7.68209	7.46208	7.59247	6.8647	7.58888	7.3957	6.96544	7.5232	7.2669	7.63799	6.66838	6.60162	6.53428	6.69143	7.00063	6.62825	8.00414	7.65627	8.25869	7.76803	7.89635	7.40818	7.50003	7.61898
6253_at	AMD2	4	946803	2263500, 9990050, 14645503, 14690598, 16434153, 17308034	GO:0008150: biological_process, GO:0005575: cellular_component, GO:0004040: amidase activity	00220: Urea cycle and metabolism of amino groups, 00360: Phenylalanine metabolism, 00380: Tryptophan metabolism, 00460: Cyanoamino acid metabolism, 00632: Benzoate degradation via CoA ligation	YDR242W	#N/A	AMD2	NA	Putative amidase	0.0126256	5.47372	5.70422	5.17317	4.7108	4.87579	4.95398	4.72992	4.46277	4.02056	6.02411	6.44894	5.14987	5.6082	5.84394	5.65329	5.19157	4.78884	4.5719	7.20647	7.30614	7.66188	6.25087	6.75378	6.82308	5.75849	5.96692	5.79589	8.23979	7.18421	8.28089	6.7849	7.41107	6.76495	6.37196	6.67793
6288_at		4	-835489	14562095, 16702403	GO:0008150: biological_process, GO:0005737: cytoplasm, GO:0005840: ribosome, GO:0003674: molecular_function		YDR186C	#N/A	YDR186C	NA	Putative protein of unknown function; may interact with ribosomes, based on co-purification experiments; green fluorescent protein (GFP)-fusion protein localizes to the cytoplasm	0.0144339	7.00121	7.68137	7.22419	6.60921	6.54677	6.20168	6.27973	6.60042	6.45432	6.09987	6.23825	6.17154	5.87467	6.26117	5.66579	5.87828	5.79161	5.29905	6.97534	6.82937	7.24787	6.87059	7.0221	6.41311	6.24993	6.57142	6.24284	6.32257	6.05762	6.27583	5.53596	5.69201	5.29076	5.49875	5.34411
6357_at	KIN1	4	694697	1652871, 2236039, 2957690, 8012448, 8020610, 8203145, 8256524, 8465601, 9108484, 11062466, 12829295, 15182702, 15563607, 16319894, 16445868	GO:0006887: exocytosis, GO:0006887: exocytosis, GO:0005624: membrane fraction, GO:0005886: plasma membrane, GO:0004672: protein kinase activity, GO:0004672: protein kinase activity	00562: Inositol phosphate metabolism, 00632: Benzoate degradation via CoA ligation, 00760: Nicotinate and nicotinamide metabolism, 04070: Phosphatidylinositol signaling system	YDR122W	#N/A	KIN1	NA	Serine/threonine protein kinase involved in regulation of exocytosis; localizes to the cytoplasmic face of the plasma membrane; closely related to Kin2p	0.0149272	6.88054	7.0864	6.93883	5.76006	5.66747	5.64387	5.82588	5.50227	5.4749	7.61993	7.73266	7.56888	7.14735	7.17491	7.28832	6.5046	6.57015	6.60645	7.26456	7.19706	7.42332	6.47593	6.67028	6.85347	5.30515	6.2753	5.79881	8.1443	7.69829	7.72567	6.94625	7.13806	6.22381	6.7403	6.41815
6444_at	RAD28	4	-503270	8830695, 9336455, 10472186, 11254132, 11447599	GO:0006281: DNA repair, GO:0005634: nucleus, GO:0003674: molecular_function		YDR030C	#N/A	RAD28	NA	Protein involved in transcription-coupled repair nucleotide excision repair of UV-induced DNA lesions; homolog of human CSA protein	0.0117647	5.41127	5.62306	5.22778	4.79783	4.35733	4.5915	4.5887	3.29408	3.39097	7.40773	6.83079	6.96138	6.54612	6.63644	5.71273	5.53636	5.44187	5.18982	6.70001	6.47401	6.78358	5.49391	5.42659	5.48355	4.22241	5.16003	4.90177	7.71327	7.72066	7.53697	6.72983	6.96626	6.07972	6.22318	5.9485
6462_at	NTH1	4	-452472	1336029, 1446665, 1516688, 1627161, 1936286, 2169934, 2507544, 2839334, 2849261, 2960663, 3024571, 3030316, 3053978, 3058274, 3537685, 3907189, 6297979, 7730323, 7821816, 7883049, 7887593, 7992505, 8031835, 8091860, 8187889, 8306984, 8398211, 8444853, 8550012, 8647289, 9075620, 9202190, 9276477, 9308367, 9421900, 9495778, 9534237, 9540814, 9738892, 9990050, 10077186, 10388673, 10527941, 10652100,…	GO:0005993: trehalose catabolic process, GO:0006950: response to stress, GO:0005737: cytoplasm, GO:0005829: cytosol, GO:0004555: alpha,alpha-trehalase activity	00500: Starch and sucrose metabolism	YDR001C	#N/A	NTH1	NA	Neutral trehalase, degrades trehalose; required for thermotolerance and may mediate resistance to other cellular stresses; may be phosphorylated by Cdc28p	0.0179866	8.78786	9.15708	8.94119	8.41851	8.29441	8.44259	8.15296	7.73311	8.36988	10.0302	9.79707	9.92536	9.27992	9.16496	9.57327	8.50611	8.66646	8.72971	9.48885	9.25247	9.64316	9.54027	9.39523	9.38105	7.81738	8.91209	8.45196	10.9752	10.4346	10.2116	9.05938	9.69372	9.49681	9.39961	9.28383
6483_at	DIA3	4	-409854	2249257, 11063681, 11935221	GO:0001403: invasive growth (sensu Saccharomyces), GO:0007124: pseudohyphal growth, GO:0009277: chitin- and beta-glucan-containing cell wall, GO:0003993: acid phosphatase activity	00361: gamma-Hexachlorocyclohexane degradation, 00740: Riboflavin metabolism	YDL024C	#N/A	DIA3	NA	Protein of unknown function, involved in invasive and pseudohyphal growth	0.0190467	5.18075	5.26175	4.97224	4.21415	4.7511	4.60497	4.34354	3.1954	2.98373	6.85232	7.30016	5.39058	5.88726	5.26758	6.18899	4.87482	4.69896	4.99011	5.17606	5.0335	5.46419	4.52905	4.96903	4.67533	3.57279	4.48467	4.19582	6.16957	4.91847	6.28955	5.07879	4.49258	4.94891	4.52011	4.17547
6486_at	GPM2	4	413950	9544241, 10487930, 10951190, 11389906, 12791685, 15201226, 17251183, 17287356	GO:0008150: biological_process, GO:0005737: cytoplasm, GO:0005829: cytosol, GO:0003674: molecular_function, GO:0004619: phosphoglycerate mutase activity	00010: Glycolysis / Gluconeogenesis	YDL021W	#N/A	GPM2	NA	Homolog of Gpm1p phosphoglycerate mutase which converts 3-phosphoglycerate to 2-phosphoglycerate in glycolysis; may be non-functional derivative of a gene duplication event	0.0120683	9.07669	9.00452	8.62747	8.65299	8.45546	8.73017	8.18038	8.02803	7.65302	7.58483	7.73294	7.05206	7.35629	7.27414	6.85461	6.45203	5.98081	5.19506	9.50404	9.421	9.33627	9.0789	8.87354	8.82409	8.02126	8.46346	7.90959	7.98073	7.17334	7.9918	7.02357	7.28005	6.47351	6.62853	6.58288
6487_at	RPN4	4	-416705	7615550, 7957966, 8514125, 9307963, 9512348, 9697412, 9737955, 10350051, 10664589, 10893258, 11027285, 11248031, 11389906, 11415981, 11443924, 11804604, 11830665, 11918814, 12589471, 14612437, 14661025, 14671320, 14764870, 14993204, 15090546, 15161972, 15169889, 15178333, 15358214, 15452273, 15504724, 15534694, 15575969, 15610744, 15778719, 16209719, 16267274, 16485023, 16487346, 16492666, 165562…	GO:0000086: G2/M transition of mitotic cell cycle, GO:0000723: telomere maintenance, GO:0045732: positive regulation of protein catabolic process, GO:0045739: positive regulation of DNA repair, GO:0045941: positive regulation of transcription, GO:0045941: positive regulation of transcription, GO:0046685: response to arsenic, GO:0046685: response to arsenic, GO:0005838: proteasome regulatory parti…	03050: Proteasome	YDL020C	#N/A	RPN4	c("SON1", "UFD5")	Transcription factor that stimulates expression of proteasome genes; Rpn4p levels are in turn regulated by the 26S proteasome in a negative feedback control mechanism; RPN4 is transcriptionally regulated by various stress responses	0.0175176	9.64158	9.82683	9.41477	8.48806	8.32285	8.7988	8.48182	8.13078	7.5803	10.3425	10.3618	9.86015	9.94254	9.76649	9.44785	9.34877	8.81105	8.82395	10.0425	9.94352	10.1694	8.90452	9.07704	8.89167	7.92241	8.47311	8.3505	10.1694	9.45761	10.3434	8.79278	8.86533	8.60998	8.62911	8.23038
6494_at	SLX5	4	429064	11139495, 12402242, 12586695, 12912927, 14764870, 15889139, 15899853, 16325482, 16387868, 16428246, 16751663, 16923829, 17020915, 17669696	GO:0000723: telomere maintenance, GO:0006974: response to DNA damage stimulus, GO:0006974: response to DNA damage stimulus, GO:0016925: protein sumoylation, GO:0016925: protein sumoylation, GO:0005575: cellular_component, GO:0003674: molecular_function		YDL013W	#N/A	SLX5	HEX3	Protein containing a RING finger domain that interacts with Slx8p; mutant phenotypes and genetic interactions suggest a role in sumoylation and in genome stability	0.0149272	7.09168	7.07494	7.24518	6.95747	6.83358	6.88876	6.83504	6.20323	6.58216	7.98751	8.0668	7.96777	7.52999	7.37778	7.69633	7.40103	7.27326	7.45931	7.22377	7.11817	7.0287	6.24864	6.34578	6.40864	5.95502	6.74966	6.34467	7.87252	8.55543	7.95411	7.68433	7.59016	7.26797	7.36015	7.37576
6598_at	STF1	4	229171	2138617, 2169416, 2172220, 2907329, 7941754, 10838056, 10838057, 11011137, 11389906, 12167646, 12186878, 12809520, 14576278, 14657499, 16641319, 16823961	GO:0015986: ATP synthesis coupled proton transport, GO:0005739: mitochondrion, GO:0005753: mitochondrial proton-transporting ATP synthase complex, GO:0003674: molecular_function		YDL130W-A	#N/A	STF1	AIS2	Protein involved in regulation of the mitochondrial F1F0-ATP synthase; Stf1p and Stf2p act as stabilizing factors that enhance inhibitory action of the Inh1p protein	0.0141533	11.0629	11.0907	11.0634	10.3321	10.5865	10.2184	9.9094	9.70466	10.0837	11.4308	10.9996	10.8299	10.8375	10.687	10.8851	10.3547	10.4431	10.2858	10.1597	9.9221	9.90946	9.67496	9.75244	9.61365	8.84967	9.57052	9.55094	10.025	10.1265	10.125	9.78056	9.56891	9.33791	9.35259	9.04489
6626_at	ATG9	4	184926	7593182, 8224160, 8663607, 9751732, 10662773, 10735854, 10906274, 11099404, 11264288, 11382760, 11382761, 11675395, 11689437, 12114572, 12626495, 14504273, 14536056, 14723849, 15138258, 15194695, 15755735, 16221887, 16787937, 16874040, 16940348, 17078969, 17085765, 17102588, 17135291, 17178909, 17185534, 17192412, 17204840, 17204846, 17295840, 17297289, 17329962, 17382324	GO:0000045: autophagic vacuole formation, GO:0006623: protein targeting to vacuole, GO:0006914: autophagy, GO:0005624: membrane fraction, GO:0005737: cytoplasm, GO:0005739: mitochondrion, GO:0016021: integral to membrane, GO:0016021: integral to membrane, GO:0042802: identical protein binding		YDL149W	#N/A	ATG9	c("APG9", "AUT9", "CVT7")	Transmembrane protein involved in formation of Cvt and autophagic vesicles; cycles between the pre-autophagosomal structure and other cytosolic punctate structures, not found in autophagosomes	0.0152128	5.00901	5.03865	4.76676	4.73343	4.42261	4.73948	4.48198	4.12771	3.9638	5.96979	5.73203	5.00041	5.89263	5.4269	5.29137	4.80889	4.58462	4.6705	5.10756	4.81977	5.0732	4.58436	4.58507	4.67733	4.04889	4.45192	4.30491	5.82192	5.14632	5.23604	5.15965	4.83308	4.76574	4.86418	4.8947
6661_at	STE7	4	172482	1321064, 1381507, 1461659, 1628831, 1628832, 1664298, 1901058, 1903837, 1916267, 2193847, 2407613, 2494429, 3037311, 3040269, 3043182, 3065623, 3137119, 3280969, 3313002, 3532111, 3556317, 3915783, 6145588, 6256080, 6360378, 6757719, 7579701, 7608157, 7813763, 7844175, 7851759, 7880530, 7935348, 8001818, 8024815, 8049522, 8052657, 8062390, 8117623, 8131746, 8159759, 8193546, 8289786, 8306972, 831…	GO:0000750: pheromone-dependent signal transduction during conjugation with cellular fusion, GO:0001403: invasive growth (sensu Saccharomyces), GO:0006468: protein amino acid phosphorylation, GO:0007124: pseudohyphal growth, GO:0005737: cytoplasm, GO:0043332: mating projection tip, GO:0004708: MAP kinase kinase activity	04010: MAPK signaling pathway	YDL159W	#N/A	STE7	NA	Signal transducing MAP kinase kinase involved in pheromone response, where it phosphorylates Fus3p, and in the pseudohyphal/invasive growth pathway, through phosphorylation of Kss1p; phosphorylated by Ste11p, degraded by ubiquitin pathway	0.0173924	5.74614	5.86158	5.42261	5.19096	4.64235	4.96135	5.20672	4.08538	4.05446	6.65682	6.07579	6.42789	5.86772	6.01688	6.2612	5.22769	5.92062	5.83229	6.12769	4.92912	6.02578	5.00541	4.62328	5.10629	3.6246	4.86884	4.60947	7.09481	6.81803	6.42558	5.4045	5.75103	5.40381	6.00773	5.81024
6664_at		4	-103354	14561723, 15879519, 16118182, 17587872	GO:0006810: transport, GO:0016020: membrane, GO:0022891: substrate-specific transmembrane transporter activity		YDL199C	#N/A	YDL199C	NA	Putative transporter, member of the sugar porter family	0.0185756	6.22528	6.33311	6.10111	5.03719	4.94459	4.62963	4.52725	4.17672	4.09081	8.86762	8.3956	8.54106	7.70093	7.66345	7.58782	6.43947	6.38356	6.39511	6.58924	6.27563	6.89999	5.4969	5.34429	5.63406	3.97795	4.95511	4.28626	8.01432	7.72686	7.26348	6.55502	6.559	5.91132	6.15973	5.93508
6669_at	SNF3	4	111581	1874412, 2046678, 2233722, 2406560, 2407604, 2689282, 2697639, 2844289, 3281163, 3514373, 3540596, 3549699, 3939253, 6392017, 7768825, 7982576, 8002563, 8013905, 8027068, 8206851, 8318258, 8322510, 8366037, 8417358, 8543057, 8626327, 8887670, 8896272, 8901598, 8929273, 8948096, 8970157, 9046082, 9046094, 9151960, 9178001, 9243508, 9299703, 9335584, 9348664, 9383611, 9495009, 9559544, 9564039, 972…	GO:0007165: signal transduction, GO:0009749: response to glucose stimulus, GO:0005886: plasma membrane, GO:0004872: receptor activity, GO:0005355: glucose transmembrane transporter activity, GO:0005536: glucose binding		YDL194W	#N/A	SNF3	NA	Plasma membrane glucose sensor that regulates glucose transport; has 12 predicted transmembrane segments; long cytoplasmic C-terminal tail is required for low glucose induction of hexose transporter genes HXT2 and HXT4	0.0120683	6.6461	7.1456	6.63686	5.8186	5.46526	6.11626	5.38384	4.71427	4.82206	6.67192	6.40574	6.27483	6.06952	6.04676	6.29731	5.33893	5.4909	5.34021	5.74043	4.90375	5.60254	4.83578	4.35345	4.5924	4.04606	4.32917	4.0143	5.88507	5.52959	5.55924	4.88516	5.23062	4.29673	4.72523	4.41305
6702_at		4	90177	9046097, 14764870	GO:0008150: biological_process, GO:0005575: cellular_component, GO:0003674: molecular_function		YDL206W	#N/A	YDL206W	NA	Putative protein of unknown function; YDL206W is not an essential protein	0.0123582	6.47595	6.78635	6.36636	6.34691	6.14787	6.26695	5.88027	5.16633	4.72083	6.6577	6.55817	6.55778	6.23688	6.1773	5.69307	5.61748	5.14188	5.03151	7.10633	6.62397	6.85546	6.94676	6.96989	6.88252	5.04717	6.29844	6.12469	7.05653	7.02489	7.06099	6.25273	6.65246	5.51985	6.13781	5.96144
7072_s_at	MAL32	2	805345	360736, 2002006, 2548922, 2549370, 2659969, 3302677, 6338938, 6355759, 7016201, 7023275, 7045078, 7483839, 7839734, 8224159, 9008849, 9301020, 9925600, 10779876, 11255010, 15066785, 15588703, 15713413, 15870279, 16118182, 16122766, 17192852, 17352429, 17533638, 17671744	GO:0000025: maltose catabolic process, GO:0005575: cellular_component, GO:0004558: alpha-glucosidase activity	00052: Galactose metabolism, 00500: Starch and sucrose metabolism	YBR299W	#N/A	MAL32	c("MAL3S", "MALS")	Maltase (alpha-D-glucosidase), inducible protein involved in maltose catabolism; encoded in the MAL3 complex locus; functional in genomic reference strain S288C	0.0144339	12.971	13.0951	13.0387	12.7705	12.6546	12.5103	10.329	10.1007	10.8476	11.0827	10.8365	10.6701	9.87045	9.77168	9.45436	8.66414	7.91506	8.75443	9.55692	10.1325	10.1438	8.62845	8.69301	9.50885	6.07605	6.79721	6.40513	8.08708	8.30463	7.73414	7.21301	6.80688	6.19837	5.99669	5.65837
7088_at	BIT2	2	-744393	9032286, 15689497, 17533620	GO:0008150: biological_process, GO:0005575: cellular_component, GO:0003674: molecular_function		YBR270C	#N/A	BIT2	NA	Hypothetical protein	0.0117647	5.19819	5.88453	5.30395	4.54256	4.43669	4.56147	4.35355	4.06906	3.7695	6.59896	6.69416	6.70875	5.73715	5.54583	5.62849	5.02136	4.97873	5.01427	5.79697	5.26592	5.85214	4.75467	4.8024	4.50138	4.22109	4.92527	4.80498	6.86983	6.88417	6.58488	5.9877	5.85253	5.02018	5.86427	5.38343
7163_at	FTH1	2	635141	8670839, 9706232, 10407271, 10608875, 11378903, 12921533, 14562095, 14871932, 15725072, 15886332, 15925003, 16024809, 16118182, 16122766, 16522632, 17681937	GO:0006827: high affinity iron ion transport, GO:0006897: endocytosis, GO:0000329: membrane of vacuole with cell cycle-correlated morphology, GO:0005381: iron ion transmembrane transporter activity		YBR207W	#N/A	FTH1	NA	Putative high affinity iron transporter involved in transport of intravacuolar stores of iron; forms complex with Fet5p; expression is regulated by iron; proposed to play indirect role in endocytosis	0.0166294	8.60293	8.72998	8.45259	8.30856	7.89432	8.02193	8.16408	7.93111	7.89378	9.7859	9.55444	9.59086	9.32226	9.39875	9.31837	8.66873	9.15136	9.20323	8.64269	8.57128	8.90743	7.99275	7.92423	8.14832	7.85965	8.12548	7.67551	9.80347	9.21539	8.98165	9.03805	8.79536	8.49574	8.7563	8.92947
7164_at	DUR1,2	2	-642205	368577, 383700, 1313414, 1802034, 1938916, 1944286, 2153652, 2674683, 3025621, 4144122, 4551940, 4556303, 4562164, 4564566, 4571226, 4580053, 6105114, 6124544, 6145588, 6328278, 7035172, 7813418, 8346681, 8367295, 8368014, 10748041, 11055398, 12161108, 12958213, 14562095, 14690598, 15090492, 16432255, 16682459	GO:0000256: allantoin catabolic process, GO:0019627: urea metabolic process, GO:0005737: cytoplasm, GO:0004039: allophanate hydrolase activity, GO:0004847: urea carboxylase activity	00220: Urea cycle and metabolism of amino groups	YBR208C	#N/A	DUR1,2	DUR80	Urea amidolyase, contains both urea carboxylase and allophanate hydrolase activities, degrades urea to CO2 and NH3; expression sensitive to nitrogen catabolite repression and induced by allophanate, an intermediate in allantoin degradation	0.0120683	6.86226	7.12338	6.94296	6.12584	6.02597	6.2537	5.7458	4.90787	5.08848	8.28155	8.54848	8.53721	7.24845	7.53905	7.90368	6.72606	7.5301	7.46557	9.71849	9.48975	9.85526	8.84916	8.79175	8.44418	7.31474	8.08934	7.83937	12.1825	11.6378	11.5829	10.5179	10.5185	9.27447	9.77427	9.63541
7168_at	NGR1	2	647881	8325883, 8665950, 8769419, 9150260, 11105760, 14570877, 15456898, 15925307, 16885161	GO:0007005: mitochondrion organization and biogenesis, GO:0040008: regulation of growth, GO:0000932: cytoplasmic mRNA processing body, GO:0005737: cytoplasm, GO:0048471: perinuclear region of cytoplasm, GO:0003697: single-stranded DNA binding, GO:0003723: RNA binding, GO:0045182: translation regulator activity		YBR212W	#N/A	NGR1	RBP1	RNA binding protein that negatively regulates growth rate; interacts with the 3' UTR of the mitochondrial porin (POR1) mRNA and enhances its degradation; overexpression impairs mitochondrial function; expressed in stationary phase	0.0144339	7.11011	6.41647	6.92317	6.25671	5.93532	5.97936	5.55395	5.59188	5.4308	9.12207	8.99775	8.72973	8.10799	8.05343	7.84486	6.5521	8.14744	7.95039	7.26038	7.13436	7.44677	6.59629	6.54411	6.19432	5.52313	5.82238	5.11183	8.79714	8.28178	8.53149	7.13761	7.44079	6.692	7.30383	7.53383
7196_at	TBS1	2	-544487	7813418, 9290251, 10628851, 11353088, 11943786, 12958213, 14562095, 14576278, 16630273, 16823961, 16959962	GO:0008150: biological_process, GO:0005634: nucleus, GO:0005737: cytoplasm, GO:0005739: mitochondrion, GO:0003674: molecular_function		YBR150C	#N/A	TBS1	NA	Putative protein of unknown function; the authentic, non-tagged protein is detected in highly purified mitochondria in high-throughput studies	0.0185947	5.93531	6.47795	6.17195	5.21545	5.19547	6.08047	5.26463	4.74677	3.99944	5.25406	6.54802	6.85661	5.68345	5.69974	4.94878	5.77465	5.28008	5.0729	5.97499	5.54707	6.21848	4.76784	4.65828	4.71356	4.85633	4.85149	4.9834	6.26644	5.27737	6.25474	5.08862	5.29129	4.8816	4.9794	5.16683
7222_at	CCZ1	2	497157	8091856, 10407278, 11069774, 11590240, 11921089, 12208507, 12364329, 14662743, 14764870, 15184059, 15721293, 17075139, 17576801	GO:0000046: autophagic vacuole fusion, GO:0006623: protein targeting to vacuole, GO:0006914: autophagy, GO:0007034: vacuolar transport, GO:0007034: vacuolar transport, GO:0048278: vesicle docking, GO:0005770: late endosome, GO:0016020: membrane, GO:0005085: guanyl-nucleotide exchange factor activity		YBR131W	#N/A	CCZ1	CVT16	Protein involved in vacuolar assembly, essential for autophagy and the cytoplasm-to-vacuole pathway	0.0152398	5.5464	5.80844	5.30665	5.31735	5.33618	5.28836	5.35186	4.84668	5.00309	5.6411	5.70821	5.8362	5.27104	5.41467	4.96708	5.33229	4.75179	5.09527	5.7	5.29258	6.09252	5.11014	5.15341	5.29626	5.01549	5.18033	4.94151	5.91861	6.10421	5.7082	5.5459	5.27443	5.12775	5.36639	5.22581
7227_at	MEC1	2	505662	1438694, 1448101, 7545545, 7623823, 7671311, 7926756, 8065923, 8091856, 8248134, 8264593, 8552033, 8553071, 8553072, 8600024, 8610130, 8620535, 8744945, 8791484, 8824640, 8893012, 8895664, 8978690, 8986766, 9003297, 9012827, 9017389, 9024628, 9096347, 9115420, 9154802, 9264468, 9315648, 9315670, 9367985, 9398673, 9405617, 9426186, 9487130, 9524127, 9564050, 9610409, 9670034, 9732268, 9734355, 974…	GO:0000076: DNA replication checkpoint, GO:0000077: DNA damage checkpoint, GO:0000722: telomere maintenance via recombination, GO:0000723: telomere maintenance, GO:0006139: nucleobase, nucleoside, nucleotide and nucleic acid metabolic process, GO:0006310: DNA recombination, GO:0007131: meiotic recombination, GO:0016572: histone phosphorylation, GO:0016572: histone phosphorylation, GO:0005634: nuc…	04111: Cell cycle - yeast	YBR136W	#N/A	MEC1	c("ESR1", "SAD3")	Genome integrity checkpoint protein and PI kinase superfamily member; signal transducer required for cell cycle arrest and transcriptional responses prompted by damaged or unreplicated DNA; monitors and participates in meiotic recombination	0.0139765	6.34732	6.53905	6.39474	6.65239	6.05531	6.31101	5.69835	5.05284	5.62868	7.63002	7.36525	7.50086	6.7451	6.75282	6.60487	6.55605	6.48661	6.24656	6.51574	6.5015	6.9815	6.17642	6.26107	6.16266	5.10792	5.54902	5.27999	7.59302	7.65163	7.47126	6.64272	6.5966	5.77785	6.54813	6.08261
7230_at		2	515658	7954890, 8091856, 10940301, 11389906, 14562095, 14645503, 16879428, 17179087, 17408619	GO:0046938: phytochelatin biosynthetic process, GO:0000324: vacuole, cell cycle-correlated morphology, GO:0004186: carboxypeptidase C activity, GO:0017171: serine hydrolase activity, GO:0017171: serine hydrolase activity		YBR139W	#N/A	YBR139W	NA	Putative serine type carboxypeptidase with a role in phytochelatin synthesis; green fluorescent protein (GFP)-fusion protein localizes to the vacuole; expression induced by nitrogen limitation in a GLN3, GAT1-independent manner	0.0126256	7.76686	7.73112	7.70755	7.58415	7.48817	7.49895	7.25398	6.79092	6.97953	8.60934	8.57078	8.58547	8.15021	8.09653	8.46885	7.27801	7.68712	7.76012	9.12311	8.65162	8.8407	8.81257	8.62439	9.20893	7.70324	8.49982	8.04286	9.61558	9.74317	9.51081	9.44554	8.99566	8.84806	9.19463	8.84466
7231_at	IRA1	2	-526622	1569942, 1649384, 1668647, 1848378, 1875942, 1883874, 1905930, 2038319, 2121369, 2121370, 2121371, 2164637, 2169593, 2178777, 2540426, 2554329, 2684416, 2851899, 3015887, 6296049, 6352674, 7045582, 7754712, 7941731, 8091856, 8132658, 8150278, 8264648, 8335253, 8341688, 8350924, 8392846, 8400461, 8413180, 8417346, 8663024, 9255349, 9628870, 10361272, 10706001, 10747046, 10975254, 11063681, 1205466…	GO:0030818: negative regulation of cAMP biosynthetic process, GO:0032320: positive regulation of Ras GTPase activity, GO:0045761: regulation of adenylate cyclase activity, GO:0046580: negative regulation of Ras protein signal transduction, GO:0005739: mitochondrion, GO:0016020: membrane, GO:0016020: membrane, GO:0005099: Ras GTPase activator activity		YBR140C	#N/A	IRA1	c("GLC1", "PPD1")	GTPase-activating protein that negatively regulates RAS by converting it from the GTP- to the GDP-bound inactive form, required for reducing cAMP levels under nutrient limiting conditions, mediates membrane association of adenylate cyclase	0.0169825	7.17413	7.72673	7.20215	7.26071	6.47839	7.3847	6.41993	6.06801	5.83752	8.64861	8.25341	8.41273	7.48268	7.656	7.50664	6.8309	7.52846	7.30678	7.71542	7.50134	7.83285	7.87945	7.66322	7.53351	5.48305	7.05915	5.68412	8.94626	8.00274	7.87561	7.65979	7.45858	6.92675	7.43839	7.36534
7280_at		2	-443301	12077312, 12482937, 12912927, 14764870			YBR099C	#N/A	YBR099C	NA	Dubious open reading frame unlikely to encode a protein, based on available experimental and comparative sequence data; completely overlaps the verified gene MMS4	0.0149272	5.13621	5.33075	4.67787	4.27364	3.8218	3.96315	2.08859	1.91574	1.9374	7.47795	7.60079	7.7977	6.81576	6.61502	6.24618	4.71338	4.51108	4.69993	6.11305	5.76106	6.22919	3.46391	4.0747	3.99346	2.4877	3.31399	2.36281	7.18244	7.13555	6.70478	4.87607	4.94538	4.12268	4.36406	3.93447
7327_at	AKL1	2	-360185	10087264, 11062466, 12872131, 12956961, 14562095, 14764870, 16319894, 16445868, 17178891	GO:0030036: actin cytoskeleton organization and biogenesis, GO:0030100: regulation of endocytosis, GO:0005737: cytoplasm, GO:0005935: cellular bud neck, GO:0004672: protein kinase activity		YBR059C	#N/A	AKL1	NA	Ser-Thr protein kinase, member (with Ark1p and Prk1p) of the Ark kinase family; involved in endocytosis and actin cytoskeleton organization	0.0120683	8.09493	8.18078	8.31701	7.30282	7.4169	7.40471	7.52209	7.02128	7.23267	8.44939	8.6338	9.06304	7.96701	7.9051	7.96316	8.14012	7.75846	7.77345	8.19161	8.34432	8.48503	7.87404	8.0944	7.73637	7.05178	7.77785	7.69753	8.89719	8.744	8.84277	7.95792	8.33904	8.04373	8.40984	7.9032
7361_at	NTH2	2	-241285	1516688, 2169934, 3024571, 3030316, 3053978, 6297979, 7730323, 7883049, 8091860, 8398211, 8647289, 9308367, 9540814, 11097887, 11152943, 12791685, 14561723, 14562095, 15494396, 15870279, 15911592, 16254148, 16286010, 16682459, 16969341	GO:0005993: trehalose catabolic process, GO:0006950: response to stress, GO:0005737: cytoplasm, GO:0005739: mitochondrion, GO:0004555: alpha,alpha-trehalase activity	00500: Starch and sucrose metabolism	YBR001C	#N/A	NTH2	NA	Putative neutral trehalase, required for thermotolerance and may mediate resistance to other cellular stresses	0.0146892	8.10521	8.38384	8.26772	8.02946	7.89353	7.83658	7.33169	7.02117	7.49146	8.91765	8.82745	8.97596	8.7037	8.64587	8.58493	8.37402	7.96723	8.43774	8.76464	8.80446	9.04061	8.06141	8.26042	8.27165	7.14701	7.75729	7.49743	9.58513	9.64452	9.55725	8.95381	8.79369	7.8655	8.29727	7.80882
7403_at	MOH1	2	126831	9748261, 10884426, 14561723, 14566057, 14871932, 15456898, 16122766	GO:0008150: biological_process, GO:0005575: cellular_component, GO:0003674: molecular_function		YBL049W	#N/A	MOH1	NA	Protein of unknown function, has homology to kinase Snf7p; not required for growth on nonfermentable carbon sources; essential for viability in stationary phase	0.0149272	8.10199	6.40641	7.39268	6.05751	5.86355	6.51963	4.20104	3.50494	2.34152	7.27826	8.05289	7.95493	8.24691	7.90583	7.75349	4.51568	5.17585	6.08045	8.4975	8.28664	8.21378	7.2931	7.72026	8.02919	4.4978	5.31179	4.82342	8.31816	8.56916	7.8942	6.61342	6.94829	4.78172	5.48452	5.10228
7432_at	PRX1	2	-101158	8154187, 9990050, 10681558, 10821871, 11018134, 11169096, 11827753, 12627397, 14576278, 15051715, 15163410, 15483057, 15590813, 15598536, 16122766, 16328372, 16418165, 16507144, 16823961, 17460215, 17530441	GO:0006979: response to oxidative stress, GO:0030503: regulation of cell redox homeostasis, GO:0030503: regulation of cell redox homeostasis, GO:0005739: mitochondrion, GO:0005739: mitochondrion, GO:0008379: thioredoxin peroxidase activity, GO:0008379: thioredoxin peroxidase activity, GO:0008379: thioredoxin peroxidase activity		YBL064C	#N/A	PRX1	NA	Mitochondrial peroxiredoxin (1-Cys Prx) with thioredoxin peroxidase activity, has a role in reduction of hydroperoxides; induced during respiratory growth and under conditions of oxidative stress	0.0117647	10.7948	10.6612	10.8684	9.98114	9.94054	9.90437	9.4652	8.76441	8.88077	11.1777	10.9755	10.9654	10.727	10.6456	10.55	9.82682	9.68766	9.80247	10.5885	10.4169	10.2293	9.842	10.0692	9.89214	8.65288	9.19276	9.20219	11.1319	11.1835	11.1548	10.6161	10.4625	10.0894	10.1583	9.72753
7453_at	TEL1	2	-59379	3513174, 7502586, 7545545, 7569949, 7671310, 8436267, 8553072, 8600024, 8649421, 8791484, 8982452, 9017389, 9024628, 9096347, 9315648, 9488443, 9501103, 9755168, 9771717, 10203178, 10430579, 10430581, 10454554, 10611335, 10757752, 10790418, 10924458, 10930457, 11000264, 11016841, 11046137, 11095737, 11140636, 11239397, 11333225, 11343898, 11376157, 11390652, 11430828, 11459833, 11497275, 11511366…	GO:0000723: telomere maintenance, GO:0000729: DNA double-strand break processing, GO:0000729: DNA double-strand break processing, GO:0006974: response to DNA damage stimulus, GO:0007004: telomere maintenance via telomerase, GO:0016310: phosphorylation, GO:0016572: histone phosphorylation, GO:0016572: histone phosphorylation, GO:0005634: nucleus, GO:0005634: nucleus, GO:0005739: mitochondrion, GO:…		YBL088C	#N/A	TEL1	NA	Protein kinase primarily involved in telomere length regulation; contributes to cell cycle checkpoint control in response to DNA damage; functionally redundant with Mec1p; homolog of human ataxia telangiectasia (ATM) gene	0.0166294	6.53886	7.09094	6.587	6.44681	6.2267	6.40655	5.54259	5.10694	5.07219	7.11867	7.11622	7.06395	6.24968	6.27725	6.09367	6.05214	6.26527	5.91199	6.49739	6.59829	6.70278	6.58631	6.36792	6.24008	4.76471	5.75713	5.7676	7.3188	7.29428	7.1674	6.57852	6.59726	5.98729	6.32994	6.33698
7582_at	GDB1	16	902040	9990050, 10077186, 11094287, 11152943, 11389906, 12200270, 12791685, 14562095, 14576278, 14595107, 15870279, 15886332, 16122766, 16823961, 16969341, 17534862	GO:0005980: glycogen catabolic process, GO:0005737: cytoplasm, GO:0005739: mitochondrion, GO:0004134: 4-alpha-glucanotransferase activity, GO:0004134: 4-alpha-glucanotransferase activity, GO:0004134: 4-alpha-glucanotransferase activity, GO:0004135: amylo-alpha-1,6-glucosidase activity, GO:0004135: amylo-alpha-1,6-glucosidase activity, GO:0004135: amylo-alpha-1,6-glucosidase activity	00500: Starch and sucrose metabolism	YPR184W	#N/A	GDB1	NA	Glycogen debranching enzyme containing glucanotranferase and alpha-1,6-amyloglucosidase activities, required for glycogen degradation	0.0144339	8.91074	8.48378	9.12561	8.12487	7.87739	7.98544	6.67888	6.57611	7.09238	9.47231	9.33501	9.2602	9.21145	8.8666	9.53809	8.07918	8.2872	8.27877	8.15578	8.16908	8.37788	7.66156	7.61325	7.66715	5.83928	6.68831	6.79775	8.86505	8.64447	8.70906	8.08684	7.96181	7.58834	7.99903	7.20385
7657_at	GRS2	16	-703968	1108023, 8944770, 10874035, 14562095	GO:0006426: glycyl-tRNA aminoacylation, GO:0005737: cytoplasm, GO:0004820: glycine-tRNA ligase activity	00260: Glycine, serine and threonine metabolism, 00970: Aminoacyl-tRNA biosynthesis	YPR081C	#N/A	GRS2	NA	Protein with sequence similarity to Grs1p, which is a glycyl-tRNA synthetase; cannot substitute for Grs1p; possible pseudogene that is expressed at very low levels	0.0169825	6.56075	7.14697	7.07124	6.62296	6.65799	6.30691	5.76309	4.93828	5.31828	7.42521	7.43053	7.32986	6.74089	6.89911	6.4841	6.38921	6.40418	5.86888	6.56727	6.39859	6.82762	6.21557	6.25661	5.65362	4.99126	6.05834	5.71334	7.46334	7.21132	7.00969	7.01421	6.91504	6.11756	6.56149	6.77491
7714_at	ATG11	16	-664670	8663607, 9751732, 10906274, 10995454, 11099404, 11264288, 11309418, 11675395, 12446664, 12479808, 12586695, 14536056, 15138258, 15161972, 15615779, 15659643, 16874092, 17135291, 17178909, 17192412, 17204848, 17295840, 17329962	GO:0000723: telomere maintenance, GO:0006623: protein targeting to vacuole, GO:0030242: peroxisome degradation, GO:0032258: CVT pathway, GO:0032258: CVT pathway, GO:0000407: pre-autophagosomal structure, GO:0019898: extrinsic to membrane, GO:0003674: molecular_function	04140: Regulation of autophagy	YPR049C	#N/A	ATG11	CVT9	Peripheral membrane protein required for delivery of aminopeptidase I (Lap4p) to the vacuole in the cytoplasm-to-vacuole targeting pathway; also required for peroxisomal degradation (pexophagy)	0.0120683	5.83373	6.52985	6.10368	5.85347	5.76275	5.77302	5.07262	4.94564	5.03455	6.58812	6.65539	6.94019	6.20679	6.30945	5.8198	5.84793	5.60549	5.6921	6.06704	5.93111	6.2748	5.27421	5.40838	5.67066	4.98736	5.35193	5.12139	7.02979	7.09791	6.80344	6.19982	6.36613	5.68176	5.93869	5.71518
7747_at	NCR1	16	544628	9211849, 9211850, 11111085, 14562095, 14970192, 15522102, 15797826, 16118182, 16138904, 16730802, 16884526, 17078969, 17434796	GO:0006665: sphingolipid metabolic process, GO:0000329: membrane of vacuole with cell cycle-correlated morphology, GO:0046624: sphingolipid transporter activity		YPL006W	#N/A	NCR1	NA	Vacuolar membrane protein that transits through the biosynthetic vacuolar protein sorting pathway, involved in sphingolipid metabolism; glycoprotein and functional orthologue of human Niemann Pick C1 (NPC1) protein	0.0126256	8.53446	8.84638	8.54471	8.60459	7.98035	8.01053	7.83836	7.18602	7.54434	8.59376	8.71455	8.7673	8.5165	8.30615	8.60451	7.29397	8.09826	8.27333	8.66466	8.59219	8.84236	8.43983	8.22694	8.52975	7.50973	8.25963	7.78037	9.24451	9.07573	8.8752	8.12809	8.45909	7.6304	8.17719	7.8605
7819_at	MUK1	16	420945	14562095, 14566057, 16330212	GO:0045449: regulation of transcription, GO:0005737: cytoplasm, GO:0003674: molecular_function		YPL070W	#N/A	MUK1	NA	Cytoplasmic protein of unknown function; computational analysis of large-scale protein-protein interaction data suggests a possible role in transcriptional regulation	0.0197923	7.06557	7.45431	7.2846	7.43112	6.46098	7.24924	6.44943	5.73606	5.05313	5.6546	6.87186	6.83718	6.54768	6.40902	5.58729	5.19213	5.6083	5.46848	7.0824	6.52041	7.32229	7.35812	7.03048	7.14325	5.86605	6.70055	6.51424	7.03337	6.69791	6.79532	5.50369	5.87497	4.56369	5.57125	5.6784
8002_at	GAL4	16	-82356	207666, 327270, 351620, 369708, 1107315, 1303761, 1304361, 1309949, 1317007, 1339306, 1367248, 1406674, 1441740, 1448098, 1465613, 1505519, 1516829, 1516830, 1544495, 1557122, 1557129, 1557130, 1598579, 1614516, 1631075, 1645781, 1649064, 1846973, 1865178, 1892477, 1915298, 1922021, 1923818, 1924319, 1958667, 1961715, 1985957, 1991320, 2005915, 2015899, 2017167, 2018497, 2021614, 2065977, 2071013…	GO:0000411: positive regulation of transcription by galactose, GO:0000411: positive regulation of transcription by galactose, GO:0006012: galactose metabolic process, GO:0005634: nucleus, GO:0003700: transcription factor activity, GO:0016563: transcription activator activity, GO:0016563: transcription activator activity		YPL248C	#N/A	GAL4	GAL81	DNA-binding transcription factor required for the activation of the GAL genes in response to galactose; repressed by Gal80p and activated by Gal3p	0.0144339	4.92122	5.20778	4.75036	4.53281	3.5333	3.60124	3.47471	3.38476	3.39084	4.90249	4.89212	5.02097	4.27601	4.87113	4.74463	4.06771	3.90762	4.07508	3.50459	3.10027	3.38074	1.83656	2.50908	2.12035	1.75364	2.15603	1.73556	3.41563	3.36298	2.80127	2.67921	2.3163	1.64877	2.3804	1.81452
8010_i_at	HSP82	16	-98625	1304385, 1331109, 1409619, 1511010, 1571943, 1783124, 1833637, 1899282, 1922067, 1938939, 2001676, 2175361, 2198254, 2203760, 2234079, 2254278, 2256678, 2283032, 2509907, 2515434, 2674684, 2689867, 3036833, 3098286, 3100052, 3295258, 3316189, 3550435, 6296115, 6325446, 6415404, 6436689, 7493981, 7591093, 7637703, 7640624, 7645348, 7688470, 7689858, 7739554, 7753824, 7761857, 7782303, 7784189, 779…	GO:0006458: 'de novo' protein folding, GO:0006458: 'de novo' protein folding, GO:0006950: response to stress, GO:0006970: response to osmotic stress, GO:0042026: protein refolding, GO:0043248: proteasome assembly, GO:0043248: proteasome assembly, GO:0043248: proteasome assembly, GO:0005737: cytoplasm, GO:0042623: ATPase activity, coupled, GO:0051082: unfolded protein binding		YPL240C	#N/A	HSP82	HSP90	Cytoplasmic chaperone (Hsp90 family) required for pheromone signaling and negative regulation of Hsf1p; docks with the mitochondrial import receptor Tom70p for preprotein delivery; interacts with co-chaperones Cns1p, Cpr6p, Cpr7p, and Sti1p	0.0120683	11.7948	12.0801	11.9266	10.8595	10.7705	10.6047	10.3891	10.4532	10.3768	13.2123	13.0912	13.2336	12.3348	12.3117	12.2709	11.2441	11.6969	11.6044	12.231	12.1016	12.3603	11.4243	11.5131	11.0361	10.4157	10.9799	10.8533	13.0416	12.8397	12.8269	12.2449	11.6838	11.8446	11.8816	11.6232
8014_at		16	-102702	9712705, 9817935, 11062466, 14562095, 16445868, 16751107	GO:0008150: biological_process, GO:0000329: membrane of vacuole with cell cycle-correlated morphology, GO:0004674: protein serine/threonine kinase activity		YPL236C	#N/A	YPL236C	NA	Putative protein kinase that exhibits Akr1p-dependent palmitoylation	0.0169825	5.92009	5.63534	5.74378	5.49164	4.70426	5.14098	4.72801	4.15767	3.50762	4.91558	5.22762	5.39583	5.24569	4.99992	5.37111	3.83915	4.3831	4.24057	6.02545	5.4518	6.14029	5.40199	5.39263	6.06853	4.30563	4.70924	4.28073	5.57517	5.37371	5.27575	4.23575	4.70983	4.00957	4.31018	4.47694
8219_at	SCD5	15	-939346	8688556, 8754819, 8896263, 12181333, 12356757, 12956961, 13679512, 16251346, 16464826, 16537909	GO:0006897: endocytosis, GO:0007015: actin filament organization, GO:0009306: protein secretion, GO:0009306: protein secretion, GO:0030866: cortical actin cytoskeleton organization and biogenesis, GO:0000300: peripheral to membrane of membrane fraction, GO:0030479: actin cortical patch, GO:0005515: protein binding		YOR329C	#N/A	SCD5	FTB1	Protein required for normal cortical actin organization and endocytosis; multicopy suppressor of clathrin deficiency; acts as a targeting subunit for protein phosphatase type 1	0.0190872	6.69362	7.11553	6.89445	6.18	6.28661	6.24053	6.21396	6.10502	5.521	7.9337	7.59694	7.90493	6.80505	7.12584	6.86209	7.52019	7.28283	6.62469	6.60748	6.76803	6.7417	6.5674	6.73594	5.77607	6.04882	6.73392	6.26145	8.11354	7.68032	7.48235	7.11787	7.50453	6.42168	7.14805	7.13349
8311_at	DGA1	15	-795333	11741946, 11751830, 11751875, 12743757, 14640980, 15155725, 15218532, 15574908, 16246075, 16916618, 16919863, 17084870, 17688423	GO:0019432: triacylglycerol biosynthetic process, GO:0019432: triacylglycerol biosynthetic process, GO:0019915: sequestering of lipid, GO:0005811: lipid particle, GO:0004144: diacylglycerol O-acyltransferase activity, GO:0004144: diacylglycerol O-acyltransferase activity		YOR245C	#N/A	DGA1	NA	Diacylglycerol acyltransferase, catalyzes the terminal step of triacylglycerol (TAG) formation, acylates diacylglycerol using acyl-CoA as an acyl donor, localized to lipid particles	0.0179866	8.04921	8.41483	7.98702	8.25234	7.94065	8.01693	7.3685	6.89399	6.54023	8.68025	8.92148	8.99167	7.93319	8.13458	8.20406	7.70416	7.85961	7.6782	8.05471	7.76579	8.38515	8.08228	7.96374	8.07204	7.01048	7.87158	7.27731	9.27576	8.61783	8.61989	8.26655	8.20028	7.68543	8.09543	7.77879
8430_at	RUP1	15	-586325	9200815, 14562095, 15933713, 17028178, 17079730, 17240353	GO:0016579: protein deubiquitination, GO:0005634: nucleus, GO:0005737: cytoplasm, GO:0005515: protein binding		YOR138C	#N/A	RUP1	NA	Protein involved in regulation of Rsp5p, which is an essential HECT ubiquitin ligase; required for binding of Rsp5p to Ubp2p; contains an UBA domain	0.0149272	8.1637	8.1357	8.3063	8.00096	7.82188	7.80422	7.63485	7.22684	7.37437	8.18764	8.14816	8.17986	8.38818	8.21614	8.38086	7.89825	7.46725	7.48612	8.1091	7.92847	8.24876	7.48255	7.97463	7.94748	6.82325	7.53883	7.14375	8.447	8.47147	8.01573	7.81971	7.49625	7.21204	7.57201	6.98038
8490_at		15	-443533	9133743, 14562095, 14871952, 15886332	GO:0008150: biological_process, GO:0005634: nucleus, GO:0005737: cytoplasm, GO:0003674: molecular_function		YOR062C	#N/A	YOR062C	NA	Protein of unknown function; similar to YKR075Cp and Reg1p; expression regulated by glucose and Rgt1p; GFP-fusion protein is induced in response to the DNA-damaging agent MMS	0.0151349	6.22532	6.30677	6.07325	4.47964	4.7763	4.93661	4.95122	4.15323	3.99216	7.10277	7.69849	7.60111	7.22968	6.7575	6.81055	6.23063	5.51462	5.99612	7.43751	7.23666	7.4067	5.88692	6.14167	5.72612	5.17658	5.70938	5.76166	8.11079	7.72822	8.17188	6.92234	7.41119	6.40514	6.77221	6.1346
8566_at	DNL4	15	-337344	9242411, 9271115, 9303323, 9670033, 9837999, 9889105, 10471504, 10487922, 10497258, 10521401, 10531002, 10679327, 10915866, 11029034, 11266561, 11707425, 11711435, 11741545, 12235149, 12399380, 12560477, 12727893, 12769859, 12853643, 12963812, 14612421, 14690598, 15282291, 15342630, 15655350, 15743825, 15757898, 15878310, 15907771, 15937224, 16055731, 16061773, 16096640, 16285867, 16314503, 16388…	GO:0006303: double-strand break repair via nonhomologous end joining, GO:0006303: double-strand break repair via nonhomologous end joining, GO:0000790: nuclear chromatin, GO:0003910: DNA ligase (ATP) activity, GO:0003910: DNA ligase (ATP) activity		YOR005C	#N/A	DNL4	LIG4	DNA ligase required for nonhomologous end-joining (NHEJ), forms stable heterodimer with required cofactor Lif1p, interacts with Nej1p; involved in meiosis, not essential for vegetative growth	0.0149272	7.13649	7.16083	6.90602	6.90966	6.64049	6.77411	6.1984	6.0642	6.45502	7.62451	7.67491	7.733	7.19292	7.02032	6.75871	6.90454	6.49834	6.46463	6.80406	6.77462	7.08733	6.53951	6.67272	6.6929	6.19885	6.43265	6.38816	7.09782	7.46355	6.96329	6.70161	6.58511	6.34528	6.55698	6.4553
8591_at	CMK2	15	-296121	2026147, 2061341, 2537817, 8756641, 8939941, 9756868, 10931353, 11062466, 11700296, 11743609, 14562095, 14871952, 15126304, 15229222, 16319894, 16445868	GO:0006468: protein amino acid phosphorylation, GO:0007165: signal transduction, GO:0005737: cytoplasm, GO:0004683: calmodulin-dependent protein kinase activity		YOL016C	#N/A	CMK2	NA	Calmodulin-dependent protein kinase; may play a role in stress response, many CA++/calmodulan dependent phosphorylation substrates demonstrated in vitro, amino acid sequence similar to Cmk1p and mammalian Cam Kinase II	0.0193769	8.25589	8.97719	8.50948	8.09538	7.94448	8.24986	7.09525	6.45394	6.68311	7.71279	8.03409	8.03817	7.56285	7.46019	8.01433	7.18077	7.41598	6.85357	9.64996	8.8502	9.39606	8.10342	8.03919	8.03685	6.82941	7.85499	7.76345	8.80846	8.84263	8.28537	8.21323	7.93283	7.36049	7.84842	7.6964
8616_at	ATG19	15	168727	11382752, 11430817, 11675395, 12446664, 12479807, 12479808, 14536056, 15138258, 15194695, 15659643, 15755922, 15801807, 16186126, 17192412, 17204848, 17238920	GO:0006623: protein targeting to vacuole, GO:0000300: peripheral to membrane of membrane fraction, GO:0000407: pre-autophagosomal structure, GO:0005737: cytoplasm, GO:0005515: protein binding, GO:0005515: protein binding		YOL082W	#N/A	ATG19	CVT19	Protein involved in the cytoplasm-to-vacuole targeting pathway and in autophagy, recognizes cargo proteins and delivers them to the preautophagosomal structure for eventual engulfment by the autophagosome and degradation	0.0193769	8.52277	8.69735	8.5669	8.55255	8.17367	8.44248	8.0777	7.89986	7.82097	8.5161	8.52322	8.56282	8.47044	8.18942	8.55862	7.95928	8.26409	8.01311	9.42518	9.11539	9.65186	9.29878	9.15157	9.50327	8.24028	8.6841	8.32737	9.72099	9.59179	8.95708	8.82699	8.9154	8.15766	8.57505	8.28298
8634_at	CRT10	15	-210265	16600900	GO:0006358: regulation of global transcription from RNA polymerase II promoter, GO:0006974: response to DNA damage stimulus, GO:0005575: cellular_component, GO:0003674: molecular_function		YOL063C	#N/A	CRT10	HUS1	Protein involved in transcriptional regulation of RNR2 and RNR3; expression of the gene is induced by DNA damage and null mutations confer increased resistance to hydroxyurea; N-terminal region has a leucine repeat and a WD40 repeat	0.0197103	7.17067	7.62563	7.24215	7.13716	7.07129	7.21485	6.91073	6.22616	6.6023	7.59507	7.78817	7.74459	7.41969	7.18959	7.59886	7.21682	6.79005	6.97998	7.34292	7.12905	7.28736	6.92751	7.11173	7.18113	6.75107	7.10393	7.09028	7.74758	7.6615	7.43131	7.28697	7.55599	7.06556	7.35702	7.14029
8643_at	PKH2	15	129237	7502582, 9639312, 9990050, 10074427, 10567559, 11062466, 11726514, 11839800, 12221112, 12545388, 12586695, 14574415, 15016821, 15358101, 15470109, 15840588, 15913452, 16246074, 16319894, 16440447, 16445868, 16478726, 16730802, 17101780, 17604854, 17668044	GO:0000196: MAPKKK cascade during cell wall biogenesis, GO:0000196: MAPKKK cascade during cell wall biogenesis, GO:0006468: protein amino acid phosphorylation, GO:0005634: nucleus, GO:0004672: protein kinase activity		YOL100W	#N/A	PKH2	NA	Serine/threonine protein kinase involved in sphingolipid-mediated signaling pathway that controls endocytosis; activates Ypk1p and Ykr2p, components of signaling cascade required for maintenance of cell wall integrity; redundant with Pkh1p	0.0141533	6.08269	6.33268	6.18209	5.67357	5.21025	5.44933	4.72293	4.36665	4.52776	6.51199	6.74148	6.46688	5.66516	5.89989	4.38325	5.81685	5.13358	4.512	5.67276	5.56535	5.98089	5.29459	5.57432	5.56623	4.56474	4.68735	4.56025	6.26464	5.79914	5.94313	4.70707	4.8359	4.06587	4.77553	4.69249
8696_at		15	-65350	9778798, 14562095, 15161972, 16702403	GO:0000723: telomere maintenance, GO:0000324: vacuole, cell cycle-correlated morphology, GO:0005840: ribosome, GO:0003674: molecular_function		YOL138C	#N/A	YOL138C	NA	Putative protein of unknown function; may interact with ribosomes, based on co-purification experiments; green fluorescent protein (GFP)-fusion protein localizes to the vacuole	0.0175943	6.48865	6.50347	6.53638	5.92737	5.32412	6.31441	5.97357	4.89546	5.21194	6.54571	7.28534	7.26024	6.52934	6.55138	5.88085	6.61353	6.41003	6.04069	6.84412	6.55336	7.04346	6.56907	6.65334	6.59265	5.36854	6.12379	5.96662	8.26808	7.84645	8.32498	7.17965	7.38531	6.58645	7.1941	6.86607
8727_at		15	-38566	14690598, 15755922, 15942929	GO:0008150: biological_process, GO:0005575: cellular_component, GO:0003674: molecular_function		YOL153C	#N/A	YOL153C	NA	Hypothetical protein	0.0184969	4.29384	4.63265	4.42043	4.15494	4.01928	3.99408	2.97743	2.51238	2.4483	5.32949	6.00222	5.99695	5.6048	5.2936	5.29705	4.28083	4.0498	4.38264	4.45508	4.1854	4.46302	4.26245	4.14453	4.23796	2.62082	3.09767	2.59834	5.05194	4.87493	4.95017	4.68801	4.33272	3.99112	4.05268	4.17058
8864_at	ACC1	14	-661376	1754, 1350093, 1359536, 1675605, 1972618, 2886496, 6103540, 6108218, 6116162, 6137188, 7483843, 7906156, 7916271, 8045930, 8098706, 8127678, 8769419, 8943372, 9038333, 9326360, 9438137, 9442897, 9688262, 9832515, 10207065, 10588759, 10757783, 10856710, 11038571, 11259595, 11486011, 12626751, 12730220, 14576278, 14761959, 15088065, 15270698, 15610732, 15643076, 15817474, 16233438, 16432255, 168239…	GO:0006606: protein import into nucleus, GO:0006633: fatty acid biosynthetic process, GO:0006998: nuclear membrane organization and biogenesis, GO:0005739: mitochondrion, GO:0005789: endoplasmic reticulum membrane, GO:0003989: acetyl-CoA carboxylase activity, GO:0003989: acetyl-CoA carboxylase activity, GO:0004075: biotin carboxylase activity, GO:0004075: biotin carboxylase activity	00061: Fatty acid biosynthesis, 00620: Pyruvate metabolism, 00640: Propanoate metabolism	YNR016C	#N/A	ACC1	c("ABP2", "FAS3", "MTR7")	Acetyl-CoA carboxylase, biotin containing enzyme that catalyzes the carboxylation of acetyl-CoA to form malonyl-CoA; required for de novo biosynthesis of long-chain fatty acids	0.0173924	11.5945	11.9044	11.7635	11.0848	10.8405	10.8992	10.4797	10.5626	10.5763	12.7888	12.6657	12.469	11.9716	11.8118	11.7212	11.8757	11.9098	11.6736	11.5592	11.6789	11.827	11.1104	11.1027	10.9829	10.5032	10.5981	10.4067	12.2094	12.185	11.7896	11.7855	11.3073	11.3846	11.4855	11.4494
8955_at	APJ1	14	481392	11389906, 11923285, 14562095, 14576278, 14657499, 15098533, 15170475, 15383543, 15713640, 16823961, 17324933, 17438278	GO:0008150: biological_process, GO:0005634: nucleus, GO:0005737: cytoplasm, GO:0005739: mitochondrion, GO:0051082: unfolded protein binding, GO:0051082: unfolded protein binding		YNL077W	#N/A	APJ1	NA	Putative chaperone of the HSP40 (DNAJ) family; overexpression interferes with propagation of the [Psi+] prion; the authentic, non-tagged protein is detected in highly purified mitochondria in high-throughput studies	0.0149272	6.45205	6.86839	6.69247	6.77304	6.27597	6.29326	5.46342	4.88328	5.01699	7.33855	7.59189	7.57795	7.58601	7.13451	7.41167	6.15725	6.27907	6.40773	6.99126	6.26345	6.56078	5.37895	5.42148	5.64544	5.1572	5.38883	4.8955	7.23012	7.09877	6.94698	6.22624	6.33294	5.04063	6.34368	5.82717
8974_at	MET4	14	427737	1101032, 1549123, 2203779, 3015732, 3047550, 3554248, 3891512, 3896926, 6327067, 6341816, 6761582, 7799928, 7891681, 8412668, 8446029, 8524217, 8665859, 8674545, 8701612, 8787893, 8816494, 8978026, 9171357, 9199298, 9409150, 9799240, 10514563, 10637232, 10747029, 10921921, 10975521, 11120873, 11283252, 11983164, 12150908, 12406228, 12526789, 12626739, 13679573, 14514673, 14660673, 15066780, 15073…	GO:0000096: sulfur amino acid metabolic process, GO:0045944: positive regulation of transcription from RNA polymerase II promoter, GO:0046685: response to arsenic, GO:0046686: response to cadmium ion, GO:0005634: nucleus, GO:0003713: transcription coactivator activity		YNL103W	#N/A	MET4	NA	Lecine-zipper transcriptional activator, responsible for the regulation of the sulfur amino acid pathway, requires different combinations of the auxiliary factors Cbf1p, Met28p, Met31p and Met32p	0.0197103	7.34598	7.67859	7.59972	6.98292	7.39078	7.44926	6.94666	6.63555	6.36652	7.44911	8.47521	8.28177	7.79721	7.535	7.31025	7.9395	7.52701	6.98698	7.65164	7.41272	7.93093	7.58424	7.11974	7.19012	6.91078	6.87497	6.73208	8.20398	7.53528	8.02071	7.32156	7.34118	7.24346	7.34364	6.90205
8995_at	FAR11	14	383989	12588993, 14764870, 15665377	GO:0000751: cell cycle arrest in response to pheromone, GO:0000751: cell cycle arrest in response to pheromone, GO:0005575: cellular_component, GO:0003674: molecular_function		YNL127W	#N/A	FAR11	NA	Protein involved in G1 cell cycle arrest in response to pheromone, in a pathway different from the Far1p-dependent pathway; interacts with Far3p, Far7p, Far8p, Far9p, and Far10p	0.0158303	6.16904	6.29018	6.21368	6.17188	5.09167	5.62679	5.36876	4.60629	4.98889	6.84032	6.63978	6.99681	6.83814	6.75841	6.48452	6.44926	6.05141	6.27507	6.20939	5.82665	6.48314	5.78813	5.95073	5.98169	4.51464	5.83016	5.18614	7.54777	7.31054	6.83146	6.4469	6.59876	5.77314	6.37645	6.36111
9080_at	ATG4	14	227371	8050581, 8224160, 9461583, 9649430, 10525546, 10649453, 11038174, 11062255, 11086004, 11099404, 11100732, 11139573, 11149920, 11810238, 11904149, 11921089, 12446702, 12626495, 12748633, 14536056, 15140988, 15178341, 15187094, 15925308, 16325851, 16354162, 16641319, 16680092, 16874114, 17102583, 17179087, 17277449, 17295840, 17382324, 17632063	GO:0000045: autophagic vacuole formation, GO:0006501: C-terminal protein lipidation, GO:0006508: proteolysis, GO:0006612: protein targeting to membrane, GO:0006623: protein targeting to vacuole, GO:0006914: autophagy, GO:0006914: autophagy, GO:0005737: cytoplasm, GO:0005829: cytosol, GO:0004197: cysteine-type endopeptidase activity, GO:0004197: cysteine-type endopeptidase activity, GO:0008017: mi…		YNL223W	#N/A	ATG4	c("APG4", "AUT2")	Cysteine protease required for autophagy; cleaves Atg8p to a form required for autophagosome and Cvt vesicle generation; mediates attachment of autophagosomes to microtubules through interactions with Tub1p and Tub2p	0.0190872	4.69909	4.86072	4.77034	4.81333	4.18383	4.73984	4.01715	3.72151	3.75855	5.9574	5.64719	5.66742	5.55801	5.74921	5.55402	4.99747	4.54836	4.92624	4.67833	4.89792	5.16006	4.7035	4.61509	4.54623	3.77814	4.66892	4.04375	5.90501	5.60655	5.21163	5.18803	4.93368	4.86603	5.17443	4.98516
9085_at	MGS1	14	238239	7725799, 10029995, 10077188, 10407277, 11301316, 11459965, 11743205, 11953321, 12436259, 12509289, 14643434, 14764870, 15023545, 16251400, 16809783, 16949354, 17077513, 17550899	GO:0006282: regulation of DNA repair, GO:0005634: nucleus, GO:0005737: cytoplasm, GO:0008047: enzyme activator activity, GO:0043130: ubiquitin binding, GO:0043142: single-stranded DNA-dependent ATPase activity		YNL218W	#N/A	MGS1	NA	Protein with DNA-dependent ATPase and ssDNA annealing activities involved in maintenance of genome; interacts functionally with DNA polymerase delta; homolog of human Werner helicase interacting protein (WHIP)	0.0144339	4.24082	4.64633	4.39752	4.75939	4.04772	4.46351	3.88387	3.15287	3.00672	4.78676	4.76714	5.0229	4.68376	4.54924	5.13581	4.13842	3.88282	4.14278	5.14137	4.6828	5.01496	4.85098	4.56502	4.76034	3.93366	4.45003	4.39356	5.51845	5.78032	5.51329	5.18528	4.64939	4.42384	4.85915	4.61477
9285_at		13	916744				YMR320W	#N/A	YMR320W	NA	Dubious open reading frame unlikely to encode a protein, based on available experimental and comparative sequence data	0.0149272	4.72158	4.99894	4.8633	5.28253	4.46628	5.00187	4.09655	3.30919	4.05336	3.7785	3.90269	3.86458	3.89476	3.64243	3.19648	2.72829	2.76074	2.60849	5.12078	5.1387	5.83	5.57817	5.83975	5.275	3.3401	4.46462	4.11022	4.29719	3.92314	4.08474	3.2349	3.22045	3.1828	3.2443	2.66131
9308_at	YME2	13	-872624	1557037, 8514129, 8649384, 9933355, 11737636, 14576278, 16823961, 16850347	GO:0000002: mitochondrial genome maintenance, GO:0006364: rRNA processing, GO:0005739: mitochondrion, GO:0005743: mitochondrial inner membrane, GO:0004527: exonuclease activity		YMR302C	#N/A	YME2	c("PRP12", "RNA12")	Integral inner mitochondrial membrane protein with similarity to exonucleases; mutants exhibit an increased rate of mitochondrial DNA escape	0.0193769	7.91624	8.00845	7.86382	8.02077	7.12148	7.25154	7.02528	7.13399	6.89685	9.47822	9.27737	9.3847	8.67992	8.44212	8.09921	8.8228	8.86021	8.42676	7.5919	7.664	8.13118	7.47701	7.41725	7.26055	6.53392	7.1314	6.83065	9.55031	8.98912	8.67517	8.79261	8.32577	8.45783	8.51065	8.50817
9319_at	GLC8	13	-897602	7565759, 8150278, 9584086, 9765309, 9821974, 10385519, 10790385, 12127071, 12407105, 14562095, 14684743, 15721288, 15870279, 16330754, 16537909, 17286390	GO:0005978: glycogen biosynthetic process, GO:0007059: chromosome segregation, GO:0005634: nucleus, GO:0005737: cytoplasm, GO:0008047: enzyme activator activity		YMR311C	#N/A	GLC8	NA	Regulatory subunit of protein phosphatase 1 (Glc7p), involved in glycogen metabolism and chromosome segregation; proposed to regulate Glc7p activity via conformational alteration; ortholog of the mammalian protein phosphatase inhibitor 2	0.0149272	8.69983	8.83758	8.86475	8.51062	8.11422	8.27529	7.78195	7.48877	7.12846	9.10244	8.84443	8.96775	8.84653	8.72694	8.37262	8.38551	8.50237	7.87466	8.94723	8.64984	8.60163	8.11552	7.76033	7.52499	7.73815	7.75813	7.97153	9.34233	9.18742	9.17707	8.74551	8.24233	7.71951	7.83378	7.95067
9327_at		13	822762	14562095	GO:0008150: biological_process, GO:0005634: nucleus, GO:0005737: cytoplasm, GO:0003674: molecular_function	00051: Fructose and mannose metabolism	YMR278W	#N/A	YMR278W	NA	Putative protein of unknown function; green fluorescent protein (GFP)-fusion protein localizes to the cytoplasm and nucleus; YMR278W is not an essential gene	0.0158644	6.67791	7.28299	6.86211	7.10325	6.39447	6.51981	6.28265	6.02289	5.96995	7.09642	6.72318	7.34882	6.9491	6.73222	6.49572	5.92203	6.23076	6.2288	7.4387	6.9641	7.87363	7.04901	7.0236	7.59092	5.98241	6.52626	6.43602	7.26031	6.87131	6.86509	6.62372	6.28949	5.89624	6.36622	5.76945
9365_at	URA10	13	-807547	218950, 1511880, 2157811, 2182197, 2436658, 2665650, 2679804, 3549748, 5094209, 7473064, 7882422, 8299151, 9042911, 10884426, 12545388, 12791685, 12871953, 12958213, 14562095, 14871932, 16618122, 16979338	GO:0006207: 'de novo' pyrimidine base biosynthetic process, GO:0005737: cytoplasm, GO:0004588: orotate phosphoribosyltransferase activity	00240: Pyrimidine metabolism	YMR271C	#N/A	URA10	NA	One of two orotate phosphoribosyltransferase isozymes (see also URA5) that catalyze the fifth enzymatic step in the de novo biosynthesis of pyrimidines, converting orotate into orotidine-5'-phosphate	0.0167631	5.65989	6.39821	5.52201	4.48384	4.40143	4.39202	4.23187	3.8159	3.80711	5.9694	5.93794	5.85917	5.80404	5.61462	5.20141	4.42823	4.28506	4.53027	5.72752	5.24919	5.54876	4.53677	4.49145	4.42313	4.04409	4.32325	4.35452	6.12009	5.4724	5.11039	4.63139	4.37295	3.62317	4.08697	3.65381
9388_at	GAD1	13	770800	11031268, 11278859, 14561723, 15886332, 17601813	GO:0006538: glutamate catabolic process, GO:0006538: glutamate catabolic process, GO:0006979: response to oxidative stress, GO:0005737: cytoplasm, GO:0004351: glutamate decarboxylase activity, GO:0004351: glutamate decarboxylase activity	00251: Glutamate metabolism, 00252: Alanine and aspartate metabolism, 00410: beta-Alanine metabolism, 00430: Taurine and hypotaurine metabolism, 00650: Butanoate metabolism	YMR250W	#N/A	GAD1	NA	Glutamate decarboxylase, converts glutamate into gamma-aminobutyric acid (GABA) during glutamate catabolism; involved in response to oxidative stress	0.0196009	4.83499	6.16768	5.69514	4.17524	4.1735	4.19883	3.28361	3.35753	3.43891	7.68743	7.08158	8.16668	7.47294	7.16825	7.50247	5.78857	5.97521	6.31576	4.91097	4.66694	5.36647	4.82149	4.4795	4.61266	3.38322	4.41758	4.24164	8.2992	7.78675	7.35966	6.86776	6.44833	5.20684	5.71699	5.12564
9431_at	INP1	13	-671324	14562095, 15928207, 16607287, 16678774, 16781889, 17005268, 17506702	GO:0045033: peroxisome inheritance, GO:0045033: peroxisome inheritance, GO:0005777: peroxisome, GO:0005780: extrinsic to intraperoxisomal membrane, GO:0003674: molecular_function		YMR204C	#N/A	INP1	NA	Peripheral membrane protein of peroxisomes involved in peroxisomal inheritance	0.0169825	5.50751	5.60244	5.25769	5.5287	4.49465	5.12533	4.82015	4.41097	4.0634	5.43999	5.92693	6.03914	5.43431	5.16543	5.33693	5.56996	4.71997	4.59799	5.83981	4.94434	5.69415	4.4798	4.46047	4.30087	4.71824	4.86231	4.47868	6.1385	5.46218	5.50992	4.97622	4.7209	4.61921	5.0107	4.68809
9476_at	MSS11	13	-589549	9342405, 9383611, 9832522, 9987114, 10515942, 11152942, 11274415, 12492858, 14523573, 15466424, 15485921, 15949038, 16086015, 16568252, 17003135	GO:0005983: starch catabolic process, GO:0007124: pseudohyphal growth, GO:0045944: positive regulation of transcription from RNA polymerase II promoter, GO:0005634: nucleus, GO:0003704: specific RNA polymerase II transcription factor activity		YMR164C	#N/A	MSS11	NA	Transcription factor involved in regulation of invasive growth and starch degradation; controls the activation of MUC1 and STA2 in response to nutritional signals	0.0198153	5.80886	5.68197	5.69922	4.60856	5.04771	5.11264	4.83187	4.44494	3.97938	6.36978	6.24446	6.37342	5.75922	5.49282	4.80442	5.44386	5.03247	3.6398	5.93866	5.21972	6.57769	6.01499	6.15199	5.57319	4.52672	5.00111	4.66553	6.44966	4.80831	6.32278	5.02068	4.96808	5.09135	5.00073	5.27533
9532_at		13	449244	14562095, 15870279, 15878181, 16710832, 17601813	GO:0008150: biological_process, GO:0005737: cytoplasm, GO:0003674: molecular_function		YMR090W	#N/A	YMR090W	NA	Putative protein of unknown function with similarity to DTDP-glucose 4,6-dehydratases; green fluorescent protein (GFP)-fusion protein localizes to the cytoplasm; YMR090W is not an essential gene	0.0144339	7.87314	8.11652	8.0345	7.1667	6.94467	7.00905	6.811	6.33552	6.20019	9.32067	8.87844	9.33805	9.09581	9.26626	8.68804	7.29538	7.25066	7.41807	10.1387	9.70732	9.99766	9.53907	9.29367	9.12746	7.58039	8.32723	8.04275	10.7974	10.3454	10.5717	9.94141	9.77713	8.91341	9.45518	8.79763
9572_at		13	439207	10590462, 10884426, 14562095, 14871932, 16702403	GO:0008150: biological_process, GO:0005737: cytoplasm, GO:0005840: ribosome, GO:0003674: molecular_function		YMR086W	#N/A	YMR086W	NA	Protein of unknown function that may interact with ribosomes, based on co-purification experiments; green fluorescent protein (GFP)-fusion protein localizes to the cell periphery; cAMP represses YMR086W expression	0.01952	7.96443	7.63243	7.97331	7.41985	7.05421	7.13354	6.97449	6.77172	6.89658	8.34575	8.25443	8.30802	8.38549	8.35343	8.21803	8.0392	7.85122	7.74076	8.21037	8.43874	8.5183	7.76326	7.61593	7.83601	7.57855	7.28983	7.42804	9.3062	8.94285	9.14239	9.19955	8.72232	8.35067	8.69348	8.42721
9621_at		13	264541	12161108, 14561723	GO:0008150: biological_process, GO:0005575: cellular_component, GO:0003674: molecular_function		YML002W	#N/A	YML002W	NA	Putative protein of unknown function; expression induced by heat and by calcium shortage	0.0173924	5.36923	5.81341	5.38761	5.85487	4.92916	5.26536	4.08519	4.25993	4.48614	5.69218	4.89948	6.02005	4.96818	5.02137	3.9746	4.5499	4.3487	3.93848	5.1358	4.76419	5.96848	5.45368	5.41142	5.08123	4.19285	4.79344	4.61419	5.88627	5.48373	4.70452	4.15546	4.44318	3.64153	3.95578	3.52892
9883_at	ECM30	12	-1011242	9335584, 14562095, 15579677, 15994967	GO:0007047: cell wall organization and biogenesis, GO:0005737: cytoplasm, GO:0003674: molecular_function		YLR436C	#N/A	ECM30	NA	Non-essential protein of unknown function	0.0151349	6.87926	7.12087	6.95025	6.98176	6.45091	6.87419	6.5078	6.41529	6.62983	7.8514	7.4502	7.42446	7.08791	7.23081	6.56302	7.0136	6.73855	6.82629	7.30943	7.37103	7.83119	7.03166	7.07365	7.15565	6.62296	6.80785	6.64463	8.32142	7.61139	7.62936	7.57145	7.19622	6.96046	7.24863	7.18168
9941_at	STE11	12	849865	1435723, 1454852, 1628831, 1628832, 1664298, 1729597, 1732169, 1901058, 1903837, 1916267, 2193847, 2276621, 2407613, 2494429, 3037311, 3040269, 3065623, 3137119, 3280969, 3313002, 3332976, 3915783, 6360378, 6757719, 7579701, 7608157, 7665478, 7813763, 7823870, 7834739, 7844175, 7851759, 7880530, 7935348, 7975894, 8001818, 8014190, 8024815, 8049522, 8052657, 8062390, 8159759, 8164669, 8197159, 820…	GO:0000161: MAPKKK cascade during osmolarity sensing, GO:0000161: MAPKKK cascade during osmolarity sensing, GO:0000186: activation of MAPKK activity, GO:0000186: activation of MAPKK activity, GO:0000750: pheromone-dependent signal transduction during conjugation with cellular fusion, GO:0001402: signal transduction during filamentous growth, GO:0001403: invasive growth (sensu Saccharomyces), GO:0…	04010: MAPK signaling pathway	YLR362W	#N/A	STE11	NA	Signal transducing MEK kinase involved in pheromone response and pseudohyphal/invasive growth pathways where it phosphorylates Ste7p, and the high osmolarity response pathway, via phosphorylation of Pbs2p; regulated by Ste20p and Ste50p	0.0149272	5.8243	5.94873	6.06416	5.72163	5.18984	6.00257	5.08089	3.93409	4.69456	6.36486	7.33613	7.53899	6.57462	6.6024	5.92461	6.39165	6.18094	5.94489	6.44842	5.38144	6.64163	5.9242	5.83878	6.05148	4.49393	5.18742	4.62703	7.65506	7.37583	7.49531	6.93125	6.415	6.47408	6.59453	6.1856
9952_at	ROM2	12	862713	8641285, 8754840, 9038344, 9335584, 9348527, 9475724, 9545237, 9613583, 9811607, 9841672, 10361272, 10639324, 10639337, 10652251, 10844661, 11014808, 11113201, 11309404, 11523784, 11713680, 11713681, 12015967, 12077337, 12171921, 12399379, 12529446, 12734799, 12847085, 12949174, 14593073, 14742701, 14764870, 15126618, 15265867, 15372071, 15452134, 15470108, 15545276, 15574843, 15637049, 15741172,…	GO:0006897: endocytosis, GO:0006950: response to stress, GO:0007015: actin filament organization, GO:0007047: cell wall organization and biogenesis, GO:0007117: budding cell bud growth, GO:0007264: small GTPase mediated signal transduction, GO:0030468: establishment of cell polarity (sensu Fungi), GO:0005934: cellular bud tip, GO:0004871: signal transducer activity, GO:0005089: Rho guanyl-nucleot…		YLR371W	#N/A	ROM2	NA	GDP/GTP exchange protein (GEP) for Rho1p and Rho2p; mutations are synthetically lethal with mutations in rom1, which also encodes a GEP	0.0183591	7.97548	8.41968	8.28944	8.41486	7.78822	8.1669	7.2023	6.18614	7.03847	8.92741	8.73377	8.97762	8.04422	8.16888	7.4663	8.06713	7.77326	7.19141	8.69799	8.51127	8.98461	8.97429	8.74073	8.61274	6.39899	8.1026	7.82728	9.24793	9.16226	8.94213	8.32919	8.63034	7.9847	8.33943	7.82289
9969_at		12	820511	14562095, 15494396, 15870279	GO:0006003: fructose 2,6-bisphosphate metabolic process, GO:0006110: regulation of glycolysis, GO:0005737: cytoplasm, GO:0003873: 6-phosphofructo-2-kinase activity		YLR345W	#N/A	YLR345W	NA	Similar to 6-phosphofructo-2-kinase/fructose-2,6-bisphosphatase enzymes responsible for the metabolism of fructoso-2,6-bisphosphate; mRNA expression is repressed by the Rfx1p-Tup1p-Ssn6p repressor complex; YLR345W is not an essential gene	0.0149272	8.40157	8.84706	8.61609	7.81919	7.60662	8.15185	6.98483	6.51974	6.61195	10.031	9.89577	10.0432	9.28155	9.14729	8.54155	8.78085	8.86503	8.25423	8.43267	8.44403	8.95006	8.06027	7.77272	8.03175	6.27015	7.45297	7.32786	9.8243	9.30867	9.10031	8.65313	8.49775	8.14981	8.19708	8.2115

## Sheet: Nutrient_genes
Probe	Description	Chromosome	Chromosome Location	PubMed	Gene Ontology	Pathway	ORF	GeneName	Alias	Full Description	adjP.value	CA_D03_1_s98.CEL	CA_D03_2_s98.CEL	CA_D03_3_s98.CEL	CA_D1_1_s98.CEL	CA_D1_2_s98.CEL	CA_D1_3_s98.CEL	CA_D2_1_s98.CEL	CA_D2_2_s98.CEL	CA_D2_3_s98.CEL	CO_D03_1_s98.CEL	CO_D03_2_s98.CEL	CO_D03_3_s98.CEL	CO_D1_1_s98.CEL	CO_D1_2_s98.CEL	CO_D1_3_s98.CEL	CO_D2_1_s98.CEL	CO_D2_2_s98.CEL	CO_D2_3_s98.CEL	NA_D03_1_s98.CEL	NA_D03_2_s98.CEL	NA_D03_3_s98.CEL	NA_D1_1_s98.CEL	NA_D1_2_s98.CEL	NA_D1_3_s98.CEL	NA_D2_1_s98.CEL	NA_D2_2_s98.CEL	NA_D2_3_s98.CEL	NO_D03_1_s98.CEL	NO_D03_2_s98.CEL	NO_D03_3_s98.CEL	NO_D1_2_s98.CEL	NO_D1_3_s98.CEL	NO_D2_1_s98.CEL	NO_D2_2_s98.CEL	NO_D2_3_s98.CEL
10014_at	ECM38	12	726071	9335584, 9348527, 9990050, 11988506, 12406228, 12475946, 12529169, 12620619, 12868055, 15806612, 15870279, 16857395	GO:0006751: glutathione catabolic process, GO:0005622: intracellular, GO:0003810: protein-glutamine gamma-glutamyltransferase activity	00430: Taurine and hypotaurine metabolism, 00450: Selenoamino acid metabolism, 00460: Cyanoamino acid metabolism, 00480: Glutathione metabolism, 00590: Arachidonic acid metabolism	YLR299W	ECM38	CIS2	Gamma-glutamyltranspeptidase, major glutathione-degrading enzyme; expression induced mainly by nitrogen starvation	8.02e-09	7.40839	7.37435	7.61383	6.96768	6.91799	6.60188	7.20695	6.87069	7.35068	8.35546	8.72087	8.80041	8.6164	8.52821	8.72875	8.17519	7.94992	8.13473	8.65153	8.9638	9.08785	8.69032	8.69387	8.43735	8.57658	8.78218	8.6935	10.5982	10.3852	10.3664	9.68701	9.96873	9.78557	10.1708	9.30135
10022_at	CDA1	12	745622	8940152, 10544249, 11179416, 15470107, 15862318	GO:0030476: spore wall assembly (sensu Fungi), GO:0030476: spore wall assembly (sensu Fungi), GO:0005631: chitosan layer of spore wall, GO:0004099: chitin deacetylase activity, GO:0004099: chitin deacetylase activity	00530: Aminosugars metabolism	YLR307W	CDA1	NA	Chitin deacetylase, together with Cda2p involved in the biosynthesis ascospore wall component, chitosan; required for proper rigidity of the ascospore wall	0.019224	7.21894	7.49629	7.13482	6.534	6.35195	6.3562	6.97457	6.01675	5.5002	5.68707	5.8104	5.56372	5.29223	5.01534	4.11456	4.51996	4.22304	4.53138	7.11961	6.44166	6.99344	5.60989	5.57099	5.18523	5.60591	5.96332	6.34067	3.90155	4.1359	3.99836	3.5081	3.6053	3.83974	3.72585	3.29694
10044_at	NNT1	12	707362	12736687, 14562095, 14724176, 16464826	GO:0000183: chromatin silencing at rDNA, GO:0006769: nicotinamide metabolic process, GO:0005737: cytoplasm, GO:0008112: nicotinamide N-methyltransferase activity		YLR285W	NNT1	NA	Putative nicotinamide N-methyltransferase, has a role in rDNA silencing and in lifespan determination	0.00266334	6.74022	7.12436	6.7468	7.54586	7.36266	7.32682	7.7061	7.60009	7.67597	6.56259	6.22067	6.52996	6.58151	6.94831	6.58878	6.97871	6.91391	6.80266	7.54965	7.17981	7.56992	8.24221	7.80144	7.6854	7.85787	8.02859	7.58376	7.12859	7.06547	6.67163	7.31327	7.08665	6.86615	7.40461	7.22547
10059_at		12	658828	17360619	GO:0008150: biological_process, GO:0005737: cytoplasm, GO:0003674: molecular_function		YLR257W	YLR257W	NA	Putative protein of unknown function	0.00356161	8.54892	8.88074	8.46556	9.17144	8.73355	8.60049	8.4344	8.24607	8.21462	8.89837	8.21359	8.93414	9.10556	9.22995	8.96743	8.48832	8.61112	7.97183	10.9401	10.6136	11.1089	11.0363	10.7834	10.8077	10.0401	10.4265	10.042	11.5966	11.1066	11.0219	9.76951	9.67506	9.1457	8.94006	9.03476
10061_at	HSP60	12	-665004	1347713, 1350514, 1356771, 1359644, 1386080, 1408806, 1836250, 1938919, 1971618, 1978929, 1979012, 2143485, 2143732, 2176621, 2563898, 2575559, 2645524, 7529869, 7559417, 7565713, 7586024, 7744847, 7773752, 7790073, 7890675, 7902576, 7903252, 7911803, 7913473, 7926837, 8034610, 8096822, 8097278, 8306977, 8308017, 8336673, 8388875, 8398211, 8566770, 8573069, 8626740, 8631298, 8663351, 8676499, 903…	GO:0006457: protein folding, GO:0030150: protein import into mitochondrial matrix, GO:0005739: mitochondrion, GO:0042645: mitochondrial nucleoid, GO:0003697: single-stranded DNA binding		YLR259C	HSP60	c("CPN60", "MIF4")	Tetradecameric mitochondrial chaperonin required for ATP-dependent folding of precursor polypeptides and complex assembly; prevents aggregation and mediates protein refolding after heat shock; role in mtDNA transmission; similarity to groEL	0.00576427	11.2897	11.6093	11.5495	11.1063	10.9157	10.9089	10.9763	10.9426	11.1773	12.0365	11.5998	12.3244	12.0963	12.0963	12.1356	11.9044	12.1636	12.3118	10.7652	10.5777	11.0859	10.4761	10.465	10.1524	10.635	10.5951	10.4785	12.11	12.0246	11.7597	11.3365	11.2195	11.3663	11.3382	11.2873
10094_at	ERF2	12	627120	10395086, 10490616, 11316881, 12021275, 12193598, 12379641, 12944483, 14730009, 15520806, 15973437, 16000296, 16186255, 16582420, 16751107, 17407164	GO:0006612: protein targeting to membrane, GO:0018318: protein amino acid palmitoylation, GO:0018318: protein amino acid palmitoylation, GO:0030176: integral to endoplasmic reticulum membrane, GO:0031211: palmitoyltransferase complex, GO:0019706: protein-cysteine S-palmitoleyltransferase activity, GO:0019706: protein-cysteine S-palmitoleyltransferase activity		YLR246W	ERF2	NA	Subunit of a palmitoyltransferase, composed of Erf2p and Shr5p, that adds a palmitoyl lipid moiety to heterolipidated substrates such as Ras1p and Ras2p through a thioester linkage; mutants partially mislocalize Ras2p to the vacuole	7.67e-06	7.39702	7.32945	7.30729	7.35225	7.20135	7.37016	6.8956	6.45538	6.92461	7.35602	7.16771	7.22224	7.09326	7.14438	7.27694	5.71994	6.39976	6.37649	8.51243	8.29135	8.48152	8.4991	8.47293	8.54117	7.63637	7.80639	7.54894	8.00633	8.04287	7.78196	7.84566	7.93168	7.34572	8.09375	7.78041
10096_at	RCK2	12	634254	7854316, 8112585, 8939941, 10618406, 10778743, 10805732, 11062466, 11113974, 11344302, 12589433, 12705895, 14562095, 14735355, 15341652, 15887030, 16319894, 16381815, 16445868, 17171376, 17507656, 17604854	GO:0006468: protein amino acid phosphorylation, GO:0006468: protein amino acid phosphorylation, GO:0007231: osmosensory signaling pathway, GO:0007231: osmosensory signaling pathway, GO:0007231: osmosensory signaling pathway, GO:0040020: regulation of meiosis, GO:0040020: regulation of meiosis, GO:0005737: cytoplasm, GO:0004674: protein serine/threonine kinase activity, GO:0004674: protein serine/…		YLR248W	RCK2	c("CLK1", "CMK3")	Protein kinase involved in the response to oxidative and osmotic stress; identified as suppressor of S. pombe cell cycle checkpoint mutations	0.000721157	9.1418	9.1845	9.23304	8.96336	8.50744	8.69647	8.31512	8.00958	8.76596	9.49822	9.57837	9.61483	8.995	8.80471	8.54878	8.87049	8.72648	8.62946	9.43497	9.64008	9.8194	9.40806	9.31867	9.76352	8.37208	8.95902	9.04589	10.4164	10.3355	10.2029	9.51267	9.71997	9.3857	9.53383	9.49368
10098_at	SSP120	12	640319	1743509, 14562095, 16107716	GO:0009306: protein secretion, GO:0005737: cytoplasm, GO:0003674: molecular_function		YLR250W	SSP120	NA	Protein of unknown function; green fluorescent protein (GFP)-fusion protein localizes to the cytoplasm in a punctate pattern	0.0102269	5.50873	5.59864	5.49777	5.64613	5.42674	5.63547	5.69216	5.59364	5.62953	5.92796	6.16601	5.91934	6.20815	6.44991	5.94949	5.50755	5.6406	5.56643	5.97878	5.59394	5.95449	6.45581	5.57042	6.55072	5.80515	5.6963	5.66058	5.73502	5.78873	5.51717	5.60753	5.31486	5.14609	5.58818	5.3963
10128_at	UPS1	12	-540538	11818335, 14562095, 16754953	GO:0006627: mitochondrial protein processing, GO:0006627: mitochondrial protein processing, GO:0005739: mitochondrion, GO:0005758: mitochondrial intermembrane space, GO:0031314: extrinsic to mitochondrial inner membrane, GO:0003674: molecular_function		YLR193C	UPS1	NA	Mitochondrial intermembrane space protein that regulates alternative processing and sorting of Mgm1p and other proteins; required for normal mitochondrial morphology; ortholog of human PRELI	1.89e-05	7.34579	6.67801	6.70154	6.66816	6.91535	7.01838	6.88286	6.79376	7.20807	8.34728	8.17665	8.5248	8.58943	8.3424	8.44038	8.36283	8.30532	8.18964	6.55531	5.99273	6.07935	5.94492	5.3866	6.17199	6.48104	6.15973	5.82259	7.77912	8.08263	7.87954	7.64503	7.61283	7.22303	7.15182	7.16658
10141_at	MSS51	12	-551962	1523888, 2177521, 6297789, 6320175, 8232290, 8965696, 9692914, 10803883, 11782424, 11818335, 11943460, 14562095, 14576278, 14592991, 15306853, 15883882, 15905047, 15916616, 16823961, 17135289	GO:0006412: translation, GO:0045727: positive regulation of protein biosynthetic process, GO:0045727: positive regulation of protein biosynthetic process, GO:0045727: positive regulation of protein biosynthetic process, GO:0005739: mitochondrion, GO:0005743: mitochondrial inner membrane, GO:0005759: mitochondrial matrix, GO:0019898: extrinsic to membrane, GO:0003674: molecular_function		YLR203C	MSS51	NA	Nuclear encoded protein required for translation of COX1 mRNA; binds to Cox1 protein	0.000396293	8.88919	8.70203	9.04988	9.31856	9.05901	9.10795	9.2854	9.34411	9.40463	8.79639	9.08279	8.97349	9.52229	9.3427	9.77073	9.70134	9.37525	9.41812	8.23818	8.2685	8.39699	8.78539	8.89182	8.81825	8.78799	8.69174	8.57412	8.47453	8.82441	9.01863	8.78303	8.78801	9.1367	9.33545	8.77726
10142_at	QRI5	12	552272	1523888, 11943460, 14562095, 14764870, 15579722, 16339141	GO:0006396: RNA processing, GO:0005739: mitochondrion, GO:0003674: molecular_function		YLR204W	QRI5	COX24	Mitochondrial protein of unknown function	2.98e-06	9.95279	9.39405	9.59678	9.11817	9.66725	9.13665	9.45406	9.37962	9.10734	9.24713	9.41164	9.51692	9.34867	9.04348	9.57104	9.9686	9.802	9.85573	9.0602	8.75124	8.21046	8.36846	8.38297	8.12093	8.62962	8.37821	8.45863	8.79552	8.96407	8.40873	8.4003	8.23456	8.49306	8.77657	8.3909
10172_at	PUT1	12	425187	387737, 2689861, 2689862, 3121434, 3125423, 3537723, 7592417, 7592485, 7891726, 8096642, 8264536, 8416910, 8572700, 8655543, 8710950, 8776899, 8803768, 8889513, 9003320, 9520435, 10192398, 10629046, 10640599, 10689174, 10850990, 11028909, 11137008, 11179416, 11190469, 11401696, 11891283, 12796300, 14576278, 15758028, 16233323, 16332860, 16377885, 16432255, 16652390, 16751508, 16823961, 17308034, …	GO:0006537: glutamate biosynthetic process, GO:0010133: proline catabolic process to glutamate, GO:0010133: proline catabolic process to glutamate, GO:0005739: mitochondrion, GO:0005739: mitochondrion, GO:0004657: proline dehydrogenase activity, GO:0004657: proline dehydrogenase activity	00330: Arginine and proline metabolism	YLR142W	PUT1	NA	Proline oxidase, nuclear-encoded mitochondrial protein involved in utilization of proline as sole nitrogen source; PUT1 transcription is induced by Put3p in the presence of proline and the absence of a preferred nitrogen source	1.26e-06	6.25629	6.23381	5.9246	5.21038	5.15582	4.31916	5.09138	4.8402	5.05473	8.26226	7.9962	8.23738	8.02779	7.81771	8.06083	7.6857	7.51107	7.59897	10.6418	10.291	10.6408	9.7519	9.82052	9.56608	7.25468	8.80431	8.51462	11.7121	11.2662	11.3611	10.517	10.6454	9.94615	10.4848	9.43989
10181_at	PCD1	12	-442738	10922370, 11255256, 11415433, 15475388	GO:0008150: biological_process, GO:0005777: peroxisome, GO:0016462: pyrophosphatase activity		YLR151C	PCD1	NA	Peroxisomal nudix pyrophosphatase with specificity for coenzyme A and CoA derivatives, may function to remove potentially toxic oxidized CoA disulfide from peroxisomes to maintain the capacity for beta-oxidation of fatty acids	0.0177318	6.14935	6.20726	5.35679	5.77272	4.78536	5.51534	5.50296	5.19442	4.63696	6.99889	7.47151	7.30756	6.4824	6.83505	5.23594	6.01391	6.87281	5.37155	5.82495	5.27619	6.04812	5.2829	5.33238	4.51191	5.18324	4.79796	4.47154	6.10745	5.89789	6.03934	5.10904	5.04793	5.28526	5.16915	5.49675
10185_s_at	ASP3-1	12	-470406	238936, 320183, 323221, 342521, 767332, 3042786, 3510190, 6347251, 6365897, 6758700, 6758863, 6783078, 6986375, 6995441, 8026756, 9170245, 9990050, 10399275, 10640599, 10940301, 12489124, 16429164, 16879428, 17534862	GO:0006530: asparagine catabolic process, GO:0006995: cellular response to nitrogen starvation, GO:0005635: nuclear envelope, GO:0005783: endoplasmic reticulum, GO:0030287: cell wall-bounded periplasmic space, GO:0004067: asparaginase activity	00252: Alanine and aspartate metabolism, 00460: Cyanoamino acid metabolism, 00910: Nitrogen metabolism	YLR155C	ASP3-1	ASP3	Cell-wall L-asparaginase II, involved in asparagine catabolism; expression is induced during nitrogen starvation; four copies of ASP3 are present in the genome reference strain S288C	7.73e-09	10.7273	10.452	10.4449	10.8801	11.1139	10.4384	10.7715	10.9026	10.9437	10.203	10.3189	10.4509	10.9885	11.166	11.0117	10.4683	10.3405	10.4936	12.6455	12.6998	12.881	13.032	12.8505	13.0038	12.692	12.8284	12.4724	13.0502	12.9361	12.6258	12.507	12.372	12.5525	12.3645	12.2884
10200_at		12	-395521	9090053, 11054824, 14534306, 14562095, 15579677, 15886332	GO:0006878: cellular copper ion homeostasis, GO:0006878: cellular copper ion homeostasis, GO:0006879: cellular iron ion homeostasis, GO:0006879: cellular iron ion homeostasis, GO:0005737: cytoplasm, GO:0003674: molecular_function		YLR126C	YLR126C	NA	Putative protein of unknown function with similarity to glutamine amidotransferase proteins; has Aft1p-binding motif in the promoter; may be involved in copper and iron homeostasis; YLR126C is not an essential protein	3.9e-09	4.70167	4.42787	4.69067	4.76703	4.5319	4.56803	4.93977	4.62465	4.94199	5.84495	6.09384	6.51201	5.82143	5.52943	5.52645	5.97895	6.14119	5.77084	5.97596	5.6039	5.76994	5.675	5.53852	5.62182	5.82498	5.93128	5.86093	6.87713	7.63645	7.22523	7.11011	6.70164	6.81237	7.05714	7.13909
10208_at	PDC5	12	410724	770192, 1744053, 1807827, 2185016, 2404950, 3334240, 4638542, 6417127, 8221939, 8264540, 8866484, 8904337, 9123965, 9341119, 9435065, 9546164, 9655908, 9655918, 9748245, 10231381, 10234824, 10338141, 10409655, 10753893, 10852912, 10951190, 11090273, 11141278, 12499363, 12676688, 12732312, 12902239, 14562095, 14711638, 15128549, 15758028, 15933030, 16171318, 16194233, 16269086, 16333342, 16423070,…	GO:0006090: pyruvate metabolic process, GO:0006090: pyruvate metabolic process, GO:0019655: glucose catabolic process to ethanol, GO:0019655: glucose catabolic process to ethanol, GO:0005634: nucleus, GO:0005737: cytoplasm, GO:0004737: pyruvate decarboxylase activity, GO:0004737: pyruvate decarboxylase activity	00010: Glycolysis / Gluconeogenesis	YLR134W	PDC5	NA	Minor isoform of pyruvate decarboxylase, key enzyme in alcoholic fermentation, decarboxylates pyruvate to acetaldehyde, regulation is glucose- and ethanol-dependent, repressed by thiamine, involved in amino acid catabolism	0.00668192	6.38936	6.57204	6.75482	6.8831	6.72803	6.81244	6.51204	6.13557	6.73512	6.73361	6.85709	6.81609	6.60229	6.53152	6.97207	6.96754	6.73054	6.64307	9.54367	9.87832	9.95365	9.04515	8.64344	8.90112	7.12026	6.93926	7.1084	13.4893	13.0175	12.9955	12.7518	12.5092	12.1713	12.3489	11.8987
10257_at	NYV1	12	-327416	9144293, 9261050, 9425154, 9628864, 9685264, 9714596, 9861047, 10047442, 10359592, 10385523, 10628851, 10734188, 10837468, 11001046, 11001059, 11062255, 11069100, 11071903, 11080502, 11251068, 11349128, 11823419, 12427733, 12566429, 12730205, 12802061, 14662743, 14675424, 14734531, 15032750, 15241469, 15550248, 15684030, 15701652, 15755922, 15889152, 16855025, 17078969, 17400548, 17502611, 175903…	GO:0006906: vesicle fusion, GO:0042144: vacuole fusion, non-autophagic, GO:0042144: vacuole fusion, non-autophagic, GO:0005774: vacuolar membrane, GO:0005484: SNAP receptor activity		YLR093C	NYV1	MAM2	v-SNARE component of the vacuolar SNARE complex involved in vesicle fusion; inhibits ATP-dependent Ca(2+) transport activity of Pmc1p in the vacuolar membrane	0.00529263	9.03761	9.09031	8.7822	9.62187	8.75037	8.89259	8.30119	8.29604	8.44717	8.43918	8.52262	8.85047	9.4794	9.44567	8.90121	8.27183	8.0848	8.14165	8.50037	8.05581	8.45631	8.6403	8.26791	8.96516	8.04883	8.043	7.76496	8.20958	7.79476	7.84189	7.88957	7.66088	7.51437	7.73199	7.50514
10262_at		12	-248427		GO:0008150: biological_process, GO:0005575: cellular_component, GO:0003674: molecular_function		YLR053C	YLR053C	NA	Putative protein of unknown function	3e-06	6.5562	6.80401	5.94659	5.06896	4.21715	4.63225	3.5224	3.55009	3.84626	8.02162	7.73322	8.02927	7.96071	7.39303	6.77082	5.75512	5.77217	6.01236	7.71643	7.2832	7.70749	6.75408	6.79737	5.93274	5.00307	6.24951	6.09814	10.895	10.6088	10.4827	8.72133	9.53563	8.69818	8.3593	8.12721
10286_at	SMF3	12	-211934	10574989, 10930410, 11027260, 11829747, 12051835, 12077319, 12756250, 12921533, 14668481, 14871932, 15725072, 15886332, 16024809, 16118182, 16328372, 16697062, 17681937	GO:0006880: intracellular sequestering of iron ion, GO:0000329: membrane of vacuole with cell cycle-correlated morphology, GO:0005381: iron ion transmembrane transporter activity		YLR034C	SMF3	NA	Putative divalent metal ion transporter involved in iron homeostasis; transcriptionally regulated by metal ions; member of the Nramp family of metal transport proteins	0.00572205	7.13129	6.87742	7.11101	6.81131	6.75133	7.01661	7.00218	6.60299	6.89631	6.30644	7.32041	6.91343	6.91421	6.89434	6.77605	6.21986	6.23067	6.27964	7.6084	7.7019	7.6126	7.20302	7.20224	7.49763	7.009	6.79771	6.79478	7.513	7.64183	7.28545	7.50968	7.25069	7.19351	7.10737	6.92254
10289_f_at	DAN2	12	-223060	9224891, 10322008, 11160904, 11238402, 11292809, 14570984, 15870279	GO:0008150: biological_process, GO:0009277: chitin- and beta-glucan-containing cell wall, GO:0003674: molecular_function		YLR037C	DAN2	NA	Cell wall mannoprotein with similarity to Tir1p, Tir2p, Tir3p, and Tir4p; expressed under anaerobic conditions, completely repressed during aerobic growth	0.0177045	8.70424	8.78965	8.6503	10.1635	9.3547	9.91663	8.14686	7.90166	8.12512	7.42807	8.14988	7.77625	8.46745	8.62074	8.37719	7.95527	7.23819	7.64752	8.1715	7.63661	7.76362	7.49665	7.92744	8.0308	7.56821	7.58626	7.75852	7.23129	7.23387	6.98848	6.72402	6.76354	6.70304	6.90562	6.91462
10305_at	RLP24	12	166536	11583614, 11707418, 12808088, 15870279, 16544271, 16651379, 16888624, 17308036, 17344218, 17646390	GO:0042254: ribosome biogenesis and assembly, GO:0042273: ribosomal large subunit biogenesis and assembly, GO:0042273: ribosomal large subunit biogenesis and assembly, GO:0005730: nucleolus, GO:0003674: molecular_function	03010: Ribosome	YLR009W	RLP24	NA	Essential protein with similarity to Rpl24Ap and Rpl24Bp, associated with pre-60S ribosomal subunits and required for ribosomal large subunit biogenesis	0.00975124	8.01481	7.84647	7.95791	8.93436	8.3715	8.38104	8.69835	8.39277	8.17697	7.38114	7.7247	7.44266	7.88562	7.73854	8.00308	8.31897	7.95223	7.59494	7.18726	7.15253	6.96129	7.85326	7.67927	7.23656	8.51111	8.01753	8.05006	6.69903	7.08118	6.94747	6.3166	6.82369	7.33071	7.72006	7.37971
10315_at	PSR2	12	180287	9315096, 10777497, 12090248, 16751107	GO:0006950: response to stress, GO:0005886: plasma membrane, GO:0004721: phosphoprotein phosphatase activity		YLR019W	PSR2	NA	Functionally redundant Psr1p homolog, a plasma membrane phosphatase involved in the general stress response; required with Psr1p and Whi2p for full activation of STRE-mediated gene expression, possibly through dephosphorylation of Msn2p	0.0163617	7.10008	6.92792	6.79658	6.85714	6.02796	6.80164	6.88437	6.41196	6.58137	6.38568	6.83907	6.76226	6.99148	6.87084	7.03829	6.10653	6.65941	6.78611	7.55449	7.05005	7.31935	7.4086	7.07476	6.92376	6.51291	7.26158	6.8327	8.02519	8.15351	7.88318	7.28639	7.5506	7.26397	7.73944	7.4343
10343_at		12	-153976	8810043, 14562095, 14576278, 16823961	GO:0008150: biological_process, GO:0000329: membrane of vacuole with cell cycle-correlated morphology, GO:0005739: mitochondrion, GO:0003674: molecular_function		YLR001C	YLR001C	NA	Putative protein of unknown function; the authentic, non-tagged protein is detected in highly purified mitochondria in high-throughput studies; YLR001C is not an essential gene	0.000299501	7.10425	7.21601	7.50032	6.58507	6.48549	6.73758	6.5819	5.84642	6.57137	7.27361	7.79813	7.62662	7.59623	7.02025	6.5822	6.99504	6.64113	6.38193	7.71794	7.9671	8.59437	7.13241	7.12652	7.57265	6.98101	6.8173	7.16651	8.58641	7.9099	7.94324	7.81157	8.12176	7.37512	7.33224	7.16716
10358_at	TPO1	12	84803	9920864, 10487931, 10585849, 11171066, 11342098, 11415981, 11470516, 11906193, 12016207, 12101299, 12524434, 12562762, 13679573, 14570984, 15066780, 15388447, 15637075, 15713640, 15833139, 16118182, 16487346, 16630275, 17003135, 17156010, 17362938	GO:0015846: polyamine transport, GO:0005774: vacuolar membrane, GO:0005886: plasma membrane, GO:0005933: cellular bud, GO:0000297: spermine transmembrane transporter activity, GO:0000297: spermine transmembrane transporter activity, GO:0015606: spermidine transmembrane transporter activity		YLL028W	TPO1	NA	Polyamine transporter that recognizes spermine, putrescine, and spermidine; catalyzes uptake of polyamines at alkaline pH and excretion at acidic pH; phosphorylation enhances activity and sorting to the plasma membrane	0.0179542	8.35292	8.33268	8.13229	6.83409	6.98617	6.8772	8.48881	7.62781	7.87005	6.88407	7.62409	7.69438	7.52041	7.12733	7.55065	7.08296	6.87648	6.91664	8.98404	8.48341	8.55942	8.08073	8.42452	7.74055	8.93422	8.30717	8.53029	9.12787	9.30593	9.14963	9.21941	9.11582	9.29802	9.19078	8.77806
10390_at	SDH2	12	-53930	1390628, 1451685, 1620107, 1939170, 2191948, 2681203, 2826438, 8026509, 8286334, 8534911, 8617211, 8626740, 8878673, 9395469, 9822678, 9839444, 9929002, 10216163, 10222047, 10224250, 10328823, 10446163, 10449761, 10799492, 11245784, 11818335, 12112242, 12134146, 12631716, 13129931, 14576278, 14597615, 14672929, 14672930, 15456898, 15652485, 15961414, 16232921, 16407407, 16641319, 16823961, 168503…	GO:0006099: tricarboxylic acid cycle, GO:0006121: mitochondrial electron transport, succinate to ubiquinone, GO:0005739: mitochondrion, GO:0005749: mitochondrial respiratory chain complex II, GO:0008177: succinate dehydrogenase (ubiquinone) activity	00020: Citrate cycle (TCA cycle), 00190: Oxidative phosphorylation	YLL041C	SDH2	ACN17	Iron-sulfur protein subunit of succinate dehydrogenase (Sdh1p, Sdh2p, Sdh3p, Sdh4p), which couples the oxidation of succinate to the transfer of electrons to ubiquinone	0.00462864	11.8133	11.6941	11.6876	11.0526	10.8157	10.9141	9.61869	9.82727	10.0151	12.1143	11.9995	12.1009	12.1852	11.9202	12.0016	11.9215	12.3111	12.198	9.86574	9.66133	9.68534	9.38792	9.39937	9.59898	8.44187	8.42406	8.49441	11.8607	11.9473	11.4914	10.4992	10.7942	10.4471	10.539	10.0048
10414_at	MHT1	12	-17613	10747987, 11013242, 12958213, 14562095, 17264075	GO:0000096: sulfur amino acid metabolic process, GO:0005737: cytoplasm, GO:0008898: homocysteine S-methyltransferase activity		YLL062C	MHT1	NA	S-methylmethionine-homocysteine methyltransferase, functions along with Sam4p in the conversion of S-adenosylmethionine (AdoMet) to methionine to control the methionine/AdoMet ratio	0.00139807	6.74344	6.68113	6.49455	6.45921	6.16823	6.50737	6.81111	5.93291	5.6509	4.70736	5.56589	5.35122	5.69728	6.3501	6.19271	7.01932	6.90214	6.91133	4.30265	3.92401	3.54383	5.16687	5.09753	3.96372	5.46134	5.88754	5.87085	3.24068	3.42649	3.38006	3.63537	3.20683	4.86482	4.86622	4.70954
10415_at	MMP1	12	17956	10497160, 10654085, 11223942, 12824174, 12871953, 12958213, 15201226, 16118182, 16751107, 17327492	GO:0015806: S-methylmethionine transport, GO:0005886: plasma membrane, GO:0005886: plasma membrane, GO:0000100: S-methylmethionine transmembrane transporter activity, GO:0000100: S-methylmethionine transmembrane transporter activity		YLL061W	MMP1	NA	High-affinity S-methylmethionine permease, required for utilization of S-methylmethionine as a sulfur source; has similarity to S-adenosylmethionine permease Sam3p	0.00668819	8.35543	8.355	8.45631	7.86329	7.47278	7.73755	7.09271	6.96719	7.07116	7.89854	8.62272	8.46901	8.75366	8.7205	8.579	9.10563	8.9101	9.06044	5.2204	5.30769	4.98174	6.91055	6.78586	5.27825	6.19227	6.56864	6.42967	4.07451	3.73213	3.77659	4.59745	3.9945	6.43825	6.67723	6.40891
10469_at	PXL1	11	608588	10375630, 14562095, 14574415, 14767053, 15215315, 15282802	GO:0030469: maintenance of cell polarity (sensu Fungi), GO:0000131: incipient cellular bud site, GO:0005737: cytoplasm, GO:0005933: cellular bud, GO:0005934: cellular bud tip, GO:0005935: cellular bud neck, GO:0043332: mating projection tip, GO:0005515: protein binding		YKR090W	PXL1	NA	LIM domain-containing protein that localizes to sites of polarized growth, required for selection and/or maintenance of polarized growth sites, may modulate signaling by the GTPases Cdc42p and Rho1p; has similarity to metazoan paxillin	0.010929	6.40323	6.89275	6.18561	6.71374	5.70792	6.36532	6.39058	6.14621	5.79901	6.07803	6.57097	6.82865	6.51214	6.63445	6.17886	6.26499	6.58889	6.39392	7.1274	6.34576	7.45576	6.69544	6.55492	6.59239	6.32054	6.63448	6.14757	7.47811	7.23684	7.07393	6.4922	7.11635	7.07371	7.26384	7.24658
10484_at	NFT1	11	652718	9020838, 10581358, 12796304, 15498768, 16024809, 16118182, 16630275	GO:0006810: transport, GO:0016020: membrane, GO:0042626: ATPase activity, coupled to transmembrane movement of substances		YKR103W	NFT1	NA	Putative transporter of the multidrug resistance-associated protein (MRP) subfamily; adjacent ORFs YKR103W and YKR104W are merged in different strain backgrounds.	0.0027193	2.3729	2.1938	2.39897	2.37881	2.4283	2.40972	2.39094	2.56376	2.5476	3.02778	2.35237	2.41576	2.37412	2.3845	2.34628	2.34133	2.15496	2.38784	2.26961	2.87999	2.29177	3.0496	3.6956	2.44947	2.55498	2.26265	2.45624	2.43889	2.32739	2.45251	2.5283	2.36497	2.34353	2.45781	2.45007
10492_at	GPT2	11	567560	3522586, 9401016, 10049376, 11544256, 12167660, 15879519, 16487345, 16916618, 16919863, 17151231	GO:0008654: phospholipid biosynthetic process, GO:0008654: phospholipid biosynthetic process, GO:0008654: phospholipid biosynthetic process, GO:0005737: cytoplasm, GO:0005783: endoplasmic reticulum, GO:0004366: glycerol-3-phosphate O-acyltransferase activity, GO:0004366: glycerol-3-phosphate O-acyltransferase activity, GO:0004366: glycerol-3-phosphate O-acyltransferase activity, GO:0016287: glyce…		YKR067W	GPT2	GAT1	Glycerol-3-phosphate/dihydroxyacetone phosphate dual substrate-specific sn-1 acyltransferase located in lipid particles and the ER; involved in the stepwise acylation of glycerol-3-phosphate and dihydroxyacetone in lipid biosynthesis	0.00496708	8.04546	8.1975	7.62851	8.07821	7.49287	7.94903	7.23471	7.63573	7.34411	7.8609	9.31336	9.19536	9.11873	8.87337	9.00591	7.47309	8.22706	8.52022	7.25694	7.16009	7.86536	7.35379	6.96982	6.94812	6.68411	6.62707	6.30665	8.31495	8.20653	7.8433	6.6195	7.16633	6.93843	7.49076	6.99059
10506_at	RPF2	11	-592182	10375630, 11864606, 11864607, 12048200, 12702244, 15100437, 15769876, 15870279, 16544271	GO:0000027: ribosomal large subunit assembly and maintenance, GO:0000027: ribosomal large subunit assembly and maintenance, GO:0000463: maturation of LSU-rRNA from tricistronic rRNA transcript (SSU-rRNA, 5.8S rRNA, LSU-rRNA), GO:0000466: maturation of 5.8S rRNA from tricistronic rRNA transcript (SSU-rRNA, 5.8S rRNA, LSU-rRNA), GO:0042254: ribosome biogenesis and assembly, GO:0005730: nucleolus, G…		YKR081C	RPF2	NA	Essential protein involved in the processing of pre-rRNA and the assembly of the 60S ribosomal subunit; interacts with ribosomal protein L11; localizes predominantly to the nucleolus; constituent of 66S pre-ribosomal particles	0.0178441	8.51469	8.84143	8.60654	9.15922	8.40123	8.63108	9.471	9.2229	9.02819	8.00848	8.2638	8.31282	8.54	8.70951	8.24	9.00394	9.02179	8.46747	7.766	7.37637	7.94198	8.80444	8.51004	7.69021	8.9168	9.32001	8.98683	7.93323	7.84148	7.58233	7.10887	7.73887	7.8879	8.53733	7.72358
10511_at	GAP1	11	514705	1352881, 1729223, 2048935, 2073683, 2110481, 2125693, 2188104, 2194797, 2210491, 2647148, 2947629, 3141252, 3141253, 3886834, 4404622, 5474888, 5964977, 6343083, 6343084, 6343842, 6758863, 6759873, 7026531, 7032510, 7035172, 7568152, 7592450, 7592485, 7773405, 7798155, 7812191, 7865884, 7888172, 7954893, 8256513, 8281191, 8382989, 8416910, 8455553, 8497191, 8535178, 8550019, 8596462, 8606179, 863…	GO:0006865: amino acid transport, GO:0015846: polyamine transport, GO:0000328: lumen of vacuole with cell cycle-correlated morphology, GO:0005768: endosome, GO:0005771: multivesicular body, GO:0005886: plasma membrane, GO:0005887: integral to plasma membrane, GO:0030134: ER to Golgi transport vesicle, GO:0015171: amino acid transmembrane transporter activity, GO:0015193: L-proline transmembrane t…		YKR039W	GAP1	NA	General amino acid permease; localization to the plasma membrane is regulated by nitrogen source	1.27e-08	5.94385	6.0033	5.82953	5.71156	6.50689	6.45408	6.47873	6.09798	6.464	8.66837	9.02669	9.1619	8.55621	8.60473	8.78153	8.29434	8.4883	8.39458	12.1982	12.2172	12.0494	11.8938	11.8381	12.0428	11.5561	11.4302	11.229	12.9273	12.4667	12.7237	12.7748	12.4552	12.3475	12.6646	12.1914
10530_at	GLG1	11	552412	8524228, 8900126, 10077186, 11152879, 11152943, 11389906, 12379644, 15450184, 15680913, 15849187, 16004992, 16969341	GO:0005978: glycogen biosynthetic process, GO:0005575: cellular_component, GO:0008466: glycogenin glucosyltransferase activity, GO:0008466: glycogenin glucosyltransferase activity		YKR058W	GLG1	NA	Self-glucosylating initiator of glycogen synthesis, also glucosylates n-dodecyl-beta-D-maltoside; similar to mammalian glycogenin	0.00425025	7.05895	7.15595	6.64449	6.47241	6.02651	6.36895	5.15281	4.9438	5.05031	7.04894	7.3649	7.53712	6.99192	6.6525	6.16299	6.14464	6.63563	5.91939	6.09176	5.32762	6.72685	6.03238	5.33788	5.38166	3.97375	4.9022	4.535	6.62218	6.27779	5.92256	4.9358	4.89045	4.49714	4.94606	4.68243
10531_at	UTP30	11	556160	14562095, 14566057, 16464826, 16544271, 16762320	GO:0006364: rRNA processing, GO:0042254: ribosome biogenesis and assembly, GO:0005634: nucleus, GO:0005730: nucleolus, GO:0003674: molecular_function		YKR060W	UTP30	NA	Possible U3 snoRNP protein involved in maturation of pre-18S rRNA, based on computational analysis of large-scale protein-protein interaction data	0.0154019	6.00595	6.02923	6.06091	6.84001	5.71886	6.38481	7.14975	6.46892	6.59122	5.37039	5.97489	6.02351	6.25697	6.39294	6.00986	6.32091	6.48657	6.41974	6.70174	6.02394	6.79198	7.21035	6.51603	6.8657	7.29126	7.44193	6.86294	6.57571	6.43984	6.25428	6.50185	6.40028	6.41107	6.54161	6.71959
10535_at		11	-475543	10375630, 14562095	GO:0008150: biological_process, GO:0005634: nucleus, GO:0005737: cytoplasm, GO:0003674: molecular_function		YKR018C	YKR018C	NA	Putative protein of unknown function; green fluorescent protein (GFP)-fusion protein localizes to the cytoplasm and nucleus	0.0113545	8.53332	8.49217	8.82183	8.5702	7.94657	8.46405	7.86882	7.90971	8.25383	8.45761	9.1272	9.31423	9.27682	8.88617	9.34127	8.40344	8.57562	8.52381	7.89764	8.10483	8.02545	8.28987	8.09283	8.13897	7.62156	7.81849	7.83091	8.56035	8.9759	8.39331	8.03495	8.42852	7.76993	8.19683	7.81647
10538_at	ALY1	11	478877	10375630, 14562095	GO:0008150: biological_process, GO:0005737: cytoplasm, GO:0003674: molecular_function		YKR021W	ALY1	NA	Putative protein of unknown function; green fluorescent protein (GFP)-fusion protein localizes to the cytoplasm	0.000107081	7.42751	7.77708	7.54963	7.23811	7.03882	7.66056	6.67112	6.30014	6.40295	7.17123	7.64493	7.60604	7.29187	7.2879	6.70752	7.17784	7.12285	6.66278	8.0873	8.03189	8.57131	8.51322	8.47629	8.06582	7.24543	7.53773	7.51334	8.79115	8.26847	8.2769	7.5056	8.21874	7.59285	7.86755	8.01335
10551_at	DAL80	11	506540	1525858, 1569960, 1803816, 1898922, 1916277, 1944286, 2406136, 2653828, 3025621, 3915539, 6392015, 6757722, 7050082, 7483851, 7592485, 7888172, 7899075, 8045902, 8335627, 8376332, 8416910, 8455553, 8622686, 9106207, 9106362, 9171383, 9278412, 9287023, 9401021, 9657994, 9791119, 9832522, 10207060, 10449761, 10488154, 10554772, 10640599, 10713424, 10799523, 10906145, 11073899, 11309119, 11356843, 1…	GO:0006350: transcription, GO:0006350: transcription, GO:0006808: regulation of nitrogen utilization, GO:0006808: regulation of nitrogen utilization, GO:0005634: nucleus, GO:0003700: transcription factor activity, GO:0003700: transcription factor activity		YKR034W	DAL80	UGA43	Negative regulator of genes in multiple nitrogen degradation pathways; expression is regulated by nitrogen levels and by Gln3p; member of the GATA-binding family, forms homodimers and heterodimers with Deh1p	2.29e-09	5.59921	5.52531	5.6096	4.73739	4.96341	4.71958	4.21051	3.75588	4.23526	3.07787	4.46986	4.10923	3.20824	3.1652	3.15162	2.73816	2.68184	3.26829	9.63294	9.79204	9.60533	9.50296	9.39495	9.44918	8.70232	8.40325	8.52563	10.2929	9.99839	9.60587	9.46524	9.37767	9.3581	9.16402	9.14158
10629_at	YNK1	11	314456	1659321, 4576138, 7499258, 8135777, 8392963, 8867780, 9300813, 10449761, 10585400, 11035032, 12472466, 16823961, 17039395	GO:0006164: purine nucleotide biosynthetic process, GO:0006165: nucleoside diphosphate phosphorylation, GO:0006259: DNA metabolic process, GO:0009117: nucleotide metabolic process, GO:0009142: nucleoside triphosphate biosynthetic process, GO:0016070: RNA metabolic process, GO:0005739: mitochondrion, GO:0005758: mitochondrial intermembrane space, GO:0005829: cytosol, GO:0004550: nucleoside diphosp…	00230: Purine metabolism, 00240: Pyrimidine metabolism	YKL067W	YNK1	NDK1	Nucleoside diphosphate kinase, catalyzes the transfer of gamma phosphates from nucleoside triphosphates, usually ATP, to nucleoside diphosphates by a mechanism that involves formation of an autophosphorylated enzyme intermediate	0.00717054	10.8093	10.6665	10.6699	10.914	10.438	10.6339	9.99086	9.78459	10.0012	9.85885	10.7713	10.8282	11.056	10.9015	10.6146	10.7396	10.7095	10.921	10.2191	9.83532	9.83277	9.75496	9.49075	9.73953	9.51144	9.32198	9.47943	10.3378	10.5968	10.205	9.86967	9.88511	9.7879	9.45017	9.2727
10650_at	MIF2	11	273038	1481573, 3510080, 7502067, 7579695, 7579707, 7628703, 8154189, 8408221, 8630065, 8806687, 9119407, 9175795, 9407032, 9742243, 10189365, 10323865, 10499801, 11070082, 11290706, 11533725, 12697820, 12756538, 14581449, 14602074, 14612452, 15345035, 15470243, 15791413, 15795314, 16207811, 16341079, 16715078, 17362199, 17574026	GO:0007059: chromosome segregation, GO:0030472: mitotic spindle organization and biogenesis in nucleus, GO:0000778: condensed nuclear chromosome kinetochore, GO:0005634: nucleus, GO:0019237: centromeric DNA binding		YKL089W	MIF2	NA	Kinetochore protein with homology to human CENP-C, required for structural integrity of the spindle during anaphase spindle elongation, interacts with histones H2A, H2B, and H4, phosphorylated by Ipl1p	0.0163617	5.66341	6.53664	5.37209	5.65144	4.9551	5.58687	5.20253	4.86208	4.88081	4.66974	5.882	5.88697	4.46237	5.37938	4.23636	4.29833	4.66088	4.48164	6.3518	5.67855	6.90317	6.31234	5.88593	5.32023	5.53034	6.04691	5.15438	6.76656	6.77377	6.06815	4.92503	5.62575	5.06309	5.83675	5.38671
10660_at	VMA5	11	284674	1491234, 1730668, 1835654, 2478556, 2857169, 7537264, 7775427, 8344963, 8349704, 8416931, 9089409, 9115229, 9286667, 9442887, 9712884, 9819393, 9837923, 10221984, 10224039, 10340847, 10340848, 10358087, 10574964, 10586881, 10600674, 10600675, 10600676, 10781598, 11331282, 11717306, 11777935, 11820941, 11844802, 12161108, 12560089, 12746460, 14635776, 14661025, 14993228, 15060153, 15103125, 152514…	GO:0007035: vacuolar acidification, GO:0000221: vacuolar proton-transporting V-type ATPase, V1 domain, GO:0000329: membrane of vacuole with cell cycle-correlated morphology, GO:0046961: hydrogen ion transporting ATPase activity, rotational mechanism	00190: Oxidative phosphorylation	YKL080W	VMA5	c("CSL5", "VAT3")	Subunit C of the eight-subunit V1 peripheral membrane domain of vacuolar H+-ATPase (V-ATPase), an electrogenic proton pump found throughout the endomembrane system; required for the V1 domain to assemble onto the vacuolar membrane	0.000300858	9.13688	9.35298	9.11637	9.7059	8.97302	9.19378	9.77162	9.56555	9.89534	8.31577	9.01346	9.03351	9.09591	8.92895	8.62333	9.3232	9.15667	9.2655	9.86152	9.79348	10.0033	10.0922	9.95248	10.0513	9.75521	10.2962	10.0782	10.1596	10.1319	9.73308	10.0816	10.3083	10.1556	10.6826	9.60927
10672_at	ABF1	11	226214	1314953, 1317009, 1324416, 1365910, 1396591, 1427070, 1448083, 1454793, 1465103, 1481571, 1508147, 1523888, 1536007, 1538785, 1544445, 1545789, 1545802, 1561835, 1594441, 1628825, 1697686, 1715273, 1737791, 1745232, 1755844, 1767592, 1789011, 1860879, 1872031, 1881919, 1905981, 1917865, 1921998, 1922068, 1932111, 1956786, 2001590, 2009863, 2034654, 2120676, 2142620, 2167771, 2181271, 2183035, 218…	GO:0000122: negative regulation of transcription from RNA polymerase II promoter, GO:0000715: nucleotide-excision repair, DNA damage recognition, GO:0000715: nucleotide-excision repair, DNA damage recognition, GO:0000715: nucleotide-excision repair, DNA damage recognition, GO:0006260: DNA replication, GO:0006260: DNA replication, GO:0006338: chromatin remodeling, GO:0030466: chromatin silencing a…		YKL112W	ABF1	c("BAF1", "OBF1", "REB2", "SBF1")	DNA binding protein with possible chromatin-reorganizing activity involved in transcriptional activation, gene silencing, and DNA replication and repair	0.0182324	6.25826	8.10363	7.9736	8.14396	7.84883	7.91842	7.92208	7.41034	7.65856	7.03647	8.29109	8.1513	7.95297	7.97705	7.69004	8.27341	8.12563	7.57922	8.30552	8.14912	8.3989	8.99839	8.91495	8.42782	7.74407	7.75802	7.7281	8.6482	8.4073	8.1805	8.44136	8.24791	8.50296	8.60237	8.48536
10681_at	LAP4	11	-247326	1400574, 2022624, 2561496, 2651436, 2689224, 3548749, 3882418, 3890752, 6351921, 6352682, 6394467, 7593182, 7750534, 8091859, 8109175, 8129953, 8521804, 8521956, 8557740, 8601598, 8663607, 8885233, 8901576, 8987609, 9023185, 9150401, 9151668, 9214379, 9245783, 9287023, 9412464, 9461583, 9556549, 9632644, 9719874, 9739084, 9990050, 10233148, 10233150, 10359592, 10411723, 10545112, 10662773, 106815…	GO:0007039: vacuolar protein catabolic process, GO:0000324: vacuole, cell cycle-correlated morphology, GO:0004250: aminopeptidase I activity		YKL103C	LAP4	c("APE1", "API", "YSC1")	Vacuolar aminopeptidase, often used as a marker protein in studies of autophagy and cytosol to vacuole targeting (CVT) pathway	0.000282664	10.1854	10.2285	10.1952	10.2531	9.64818	9.89806	10.1354	10.1178	10.3606	8.98712	9.50321	9.27556	10.4583	9.96208	10.2321	9.67278	9.39782	9.57876	11.8966	11.7068	12.1703	11.3839	11.4482	11.6167	10.9264	11.1028	11.022	10.8567	11.6301	10.737	10.9733	11.3596	10.4396	11.1666	10.8914
10683_at	HSL1	11	248564	8256524, 8647431, 9077450, 9135149, 9169874, 9544703, 9813093, 9843572, 9843577, 9891070, 9925642, 10361272, 10490630, 10490648, 10639324, 10652251, 10679396, 10725226, 10805747, 10848588, 11062466, 11063681, 11124703, 11152942, 11165249, 11230131, 11283616, 11404321, 11408575, 11562348, 11694587, 12101122, 12529424, 12586693, 12773812, 12845607, 12925763, 14517337, 14527412, 14691135, 14764870, …	GO:0000074: regulation of progression through cell cycle, GO:0000078: cell morphogenesis checkpoint, GO:0000086: G2/M transition of mitotic cell cycle, GO:0000086: G2/M transition of mitotic cell cycle, GO:0000135: septin checkpoint, GO:0000135: septin checkpoint, GO:0006468: protein amino acid phosphorylation, GO:0005935: cellular bud neck, GO:0005940: septin ring, GO:0005940: septin ring, GO:00…	04111: Cell cycle - yeast	YKL101W	HSL1	NIK1	Nim1p-related protein kinase that regulates the morphogenesis and septin checkpoints; associates with the assembled septin filament; required along with Hsl7p for bud neck recruitment, phosphorylation, and degradation of Swe1p	0.0108122	4.46674	4.89136	4.35711	4.74406	4.83491	4.81375	4.83323	4.85346	4.92297	4.43371	4.83759	4.88382	4.44042	4.89048	3.59442	5.21919	4.69178	4.70366	5.14033	4.84242	5.1725	5.8502	5.91947	4.94455	4.9282	5.05766	4.92316	5.47724	5.07275	5.18043	5.23327	4.89487	5.0202	5.48497	5.66442
10702_at	YPK1	11	205351	2850145, 7828812, 8076837, 8119301, 8437590, 9020587, 10074427, 10825204, 11062466, 11807089, 11839800, 12196392, 12221112, 12754197, 14764870, 15016821, 15025559, 15070751, 15470109, 15571811, 15820214, 15840588, 16246074, 16251356, 16445868, 16478726, 16730802, 17057230, 17507646	GO:0006468: protein amino acid phosphorylation, GO:0006468: protein amino acid phosphorylation, GO:0006665: sphingolipid metabolic process, GO:0006897: endocytosis, GO:0005829: cytosol, GO:0005886: plasma membrane, GO:0005935: cellular bud neck, GO:0004674: protein serine/threonine kinase activity, GO:0004674: protein serine/threonine kinase activity		YKL126W	YPK1	SLI2	Serine/threonine protein kinase required for receptor-mediated endocytosis; involved in sphingolipid-mediated and cell integrity signaling pathways; localized to the bud neck, cytosol and plasma membrane; homolog of mammalian kinase SGK	0.0138177	8.73432	9.25465	9.04322	9.34207	8.96433	9.2393	8.75605	8.66577	8.72877	8.75706	9.28764	9.511	9.28	9.24617	9.00678	9.1944	9.13653	8.96957	9.59536	8.92895	9.80766	9.83212	9.71556	9.38553	9.15744	9.48352	9.26223	10.0614	9.50233	9.49603	9.01466	9.63849	9.12868	9.48388	9.30828
10725_at	SDH1	11	-171134	197391, 1390628, 1511876, 1518827, 1577780, 1939170, 2826438, 7593000, 7900416, 8195189, 8534911, 8626739, 8626740, 9395469, 9730279, 9822678, 9929002, 10216163, 10224250, 10446163, 10449761, 11245784, 11502169, 12112242, 12134146, 12429834, 12631716, 12949191, 14555654, 14576278, 14597615, 14672929, 14672930, 15066826, 15189981, 15961414, 16232421, 16232921, 16407407, 16641319, 16823961, 1685034…	GO:0006099: tricarboxylic acid cycle, GO:0006121: mitochondrial electron transport, succinate to ubiquinone, GO:0005739: mitochondrion, GO:0005749: mitochondrial respiratory chain complex II, GO:0008177: succinate dehydrogenase (ubiquinone) activity, GO:0008177: succinate dehydrogenase (ubiquinone) activity, GO:0008177: succinate dehydrogenase (ubiquinone) activity	00020: Citrate cycle (TCA cycle), 00190: Oxidative phosphorylation	YKL148C	SDH1	NA	Flavoprotein subunit of succinate dehydrogenase (Sdh1p, Sdh2p, Sdh3p, Sdh4p), which couples the oxidation of succinate to the transfer of electrons to ubiquinone	0.00840764	9.60405	9.84865	9.53855	9.02568	8.57758	8.57575	7.64864	7.8068	7.96595	10.2022	10.5219	10.6719	10.6026	10.7688	10.8332	10.4051	10.7617	11.1097	7.7326	7.31496	7.94438	7.46778	7.29809	7.55758	6.37947	7.06048	6.53834	10.1941	10.3042	9.89414	9.60676	9.45589	9.31966	9.24519	8.99818
10735_at	MRPL31	11	-185686	1764528, 2666132, 9445368, 10929718, 11433365, 16254148, 17604309	GO:0006412: translation, GO:0005762: mitochondrial large ribosomal subunit, GO:0005762: mitochondrial large ribosomal subunit, GO:0003735: structural constituent of ribosome		YKL138C	MRPL31	NA	Mitochondrial ribosomal protein of the large subunit	0.00345272	7.24425	8.80055	8.67816	8.70089	8.48276	8.50661	9.02808	8.61195	8.85116	7.63649	8.31965	8.16525	8.63364	8.90811	8.68403	9.32847	8.75077	8.99858	8.24005	7.53743	7.91251	8.10785	7.54457	8.1137	8.05288	8.00389	8.05118	7.94872	7.45747	7.15976	7.13933	7.50784	7.78376	7.69381	7.49777
10736_at	CMC1	11	185962	10628851	GO:0008150: biological_process, GO:0005575: cellular_component, GO:0003674: molecular_function		YKL137W	CMC1	NA	Putative protein of unknown function; mutation results in growth defect on a non-fermentable (respiratory) carbon source	0.00481848	7.12001	7.70737	7.49715	7.75015	7.58693	7.64704	7.39104	7.27312	7.04927	6.05178	6.76241	6.75937	7.62037	7.58364	7.17136	7.54514	7.04637	7.06159	6.64909	6.00524	6.22839	6.43064	5.95244	6.40664	7.05685	6.54144	6.86946	6.56821	6.66044	6.13105	6.71477	6.53861	6.47661	6.63783	6.13893
10767_at	MIA40	11	75826	11274415, 12748633, 14562095, 14576278, 14690591, 15359280, 15364952, 15620710, 15989945, 15989955, 16181637, 16185707, 16185709, 16407407, 16823961, 17095012, 17335847	GO:0006605: protein targeting, GO:0045041: protein import into mitochondrial intermembrane space, GO:0045041: protein import into mitochondrial intermembrane space, GO:0005739: mitochondrion, GO:0005742: mitochondrial outer membrane translocase complex, GO:0005743: mitochondrial inner membrane, GO:0005758: mitochondrial intermembrane space, GO:0003674: molecular_function		YKL195W	MIA40	c("FMP15", "TIM40")	Essential protein of the mitochondrial intermembrane space (IMS); promotes retention of newly imported proteins; may do so by stabilizing client protein folding as part of a disulfide relay system or transferring metal to client proteins	0.00199947	9.16549	9.39888	9.0395	9.31466	8.47629	8.78186	8.76846	8.61698	8.56312	8.32465	8.96627	8.83742	9.07746	8.78899	8.65205	9.31097	9.0662	8.51975	7.99581	8.14608	8.06321	8.21905	8.13021	7.51006	8.14236	8.20401	7.92885	8.63139	8.54725	8.50151	7.8979	8.03547	8.35093	8.4565	7.8392
10794_at	SRY1	11	-18339	9990050, 10481099, 10557334, 10811623, 12429834, 12951240, 16884526	GO:0042219: amino acid derivative catabolic process, GO:0005575: cellular_component, GO:0030378: serine racemase activity, GO:0030848: threo-3-hydroxyaspartate ammonia-lyase activity		YKL218C	SRY1	NA	3-hydroxyaspartate dehydratase, deaminates L-threo-3-hydroxyaspartate to form oxaloacetate and ammonia; required for survival in the presence of hydroxyaspartate	0.003412	5.72361	5.80084	5.23527	6.39123	5.38655	6.03382	6.7932	6.44664	6.89226	5.89584	5.91181	6.16387	6.64581	6.1793	6.21773	4.68852	5.08616	5.09997	7.12166	6.82595	7.30077	7.53497	7.73372	7.34916	8.36063	8.19489	8.21776	7.43141	7.79886	7.80492	7.76761	8.15017	8.28956	8.84557	8.39698
10795_at	JEN1	11	22234	7941750, 10198029, 10449761, 10510291, 10628872, 10879467, 11024040, 11055939, 11179416, 11352531, 11382363, 11514507, 11536335, 11562456, 11810259, 11964174, 12414795, 12784616, 12812095, 12872131, 12962538, 14576278, 14711620, 15201226, 15229222, 15363851, 15450186, 15764370, 15896325, 16118182, 16428454, 16503288, 16682459, 16823961, 16969341, 17186243, 17498214, 17627464	GO:0015727: lactate transport, GO:0015727: lactate transport, GO:0005739: mitochondrion, GO:0005886: plasma membrane, GO:0005886: plasma membrane, GO:0015129: lactate transmembrane transporter activity, GO:0015129: lactate transmembrane transporter activity		YKL217W	JEN1	NA	Lactate transporter, required for uptake of lactate and pyruvate; expression is derepressed by transcriptional activator Cat8p under nonfermentative growth conditions, and repressed in the presence of glucose, fructose, and mannose	0.0185946	8.66048	8.72231	8.50293	7.74685	7.10417	7.47118	5.1098	4.77954	5.03542	13.4724	13.4343	13.5828	12.936	12.8956	12.6281	12.5691	12.7028	12.7487	6.73371	5.24818	6.88664	4.73257	4.54744	5.09553	3.97058	4.27345	4.42796	6.93902	6.86713	6.88806	5.12882	5.93271	4.95172	5.08023	5.11797
10803_at	STE6	11	-46296	1339696, 1347948, 1348873, 1349418, 1547940, 1644315, 1915278, 1935899, 1944290, 1944291, 2038319, 2046670, 2107403, 2147378, 2204804, 2569166, 2653961, 2686977, 3288097, 3517872, 3552875, 3893743, 6096697, 6348031, 7505392, 7517933, 7568044, 7629054, 7679674, 7682896, 7830715, 7865884, 7926740, 8045256, 8082755, 8095825, 8104396, 8108401, 8196639, 8289819, 8294477, 8366091, 8441414, 8503040, 851…	GO:0000770: peptide pheromone export, GO:0005887: integral to plasma membrane, GO:0043332: mating projection tip, GO:0042626: ATPase activity, coupled to transmembrane movement of substances, GO:0042626: ATPase activity, coupled to transmembrane movement of substances		YKL209C	STE6	NA	Plasma membrane ATP-binding cassette (ABC) transporter required for the export of a-factor, catalyzes ATP hydrolysis coupled to a-factor transport; contains 12 transmembrane domains and two ATP binding domains; expressed only in MATa cells	0.0148557	8.63822	9.04024	8.40396	8.81713	8.03933	8.05432	7.80654	8.14041	8.1578	6.83057	6.56287	6.78399	6.96668	7.02298	6.14374	6.58421	6.33405	6.49269	8.97121	8.86937	9.57058	9.8712	9.17023	9.81549	8.68186	8.16285	7.84258	8.943	8.75352	8.72019	8.22016	8.85992	8.19664	8.62704	8.61596
10854_at	DAL5	10	719660	13831, 1776360, 1803816, 1860815, 2153652, 2651902, 2947629, 3275614, 3294799, 3301804, 3549700, 4404622, 7592485, 7888172, 8416910, 9401021, 10449761, 10488154, 10511541, 10748041, 10869563, 10882424, 10940301, 11113969, 11356843, 11687605, 11923302, 12414795, 12545388, 15381120, 15879519, 16118182, 16429164, 16762564, 16864577, 16911514, 17164236, 17435223	GO:0015719: allantoate transport, GO:0005886: plasma membrane, GO:0005886: plasma membrane, GO:0015124: allantoate transmembrane transporter activity, GO:0015124: allantoate transmembrane transporter activity		YJR152W	DAL5	UREP1	Allantoin permease; ureidosuccinate permease; expression is constitutive but sensitive to nitrogen catabolite repression	0	6.94683	7.05334	6.98927	6.69281	5.71726	6.06746	5.9475	5.19564	5.48666	7.07848	7.42312	7.60329	6.88527	6.60449	6.80522	6.44839	6.31194	6.09308	12.8993	12.888	13.0403	12.8052	12.6689	12.761	12.1443	12.1793	11.9651	13.5434	13.2401	13.2255	12.5601	12.8691	12.6336	13.1989	12.1147
10875_at	RSF2	10	-663053	9171100, 9677190, 10628851, 12584194, 14562095, 15126304, 16208474, 16278933, 16630273	GO:0045449: regulation of transcription, GO:0005634: nucleus, GO:0003700: transcription factor activity		YJR127C	RSF2	ZMS1	Zinc-finger protein involved in transcriptional control of both nuclear and mitochondrial genes, many of which specify products required for glycerol-based growth, respiration, and other functions	6.75e-05	7.98874	8.33861	7.81892	7.55031	6.88324	7.51091	7.49288	7.45386	7.61327	8.69713	8.62655	8.93313	7.98998	7.60275	7.99285	7.82795	7.84609	7.81497	9.20875	9.05314	9.5317	9.0547	8.99195	8.8293	7.42701	8.32714	7.93005	10.2751	10.2858	9.9635	9.27893	9.73917	9.24425	9.42256	9.10092
10906_at	RSM7	10	-638969	11278769, 11433365, 12161108, 14576278, 15870279, 16254148, 16823961, 17604309	GO:0006412: translation, GO:0005739: mitochondrion, GO:0005763: mitochondrial small ribosomal subunit, GO:0003735: structural constituent of ribosome	03010: Ribosome	YJR113C	RSM7	NA	Mitochondrial ribosomal protein of the small subunit, has similarity to E. coli S7 ribosomal protein	0.0047174	9.91619	9.61861	10.0235	9.54936	9.38511	9.34673	9.41448	9.47815	9.8169	9.43256	10.0992	9.72725	10.2202	10.086	10.1581	10.5554	10.1607	10.4669	9.14036	9.23099	9.00834	8.19685	8.52238	8.48195	9.05366	8.41241	8.77304	9.41293	9.77606	9.30021	9.09981	9.39704	9.52404	9.36489	8.86375
10915_at	CAF17	10	649770	10710427, 12161108, 14562095, 14734555, 15776236, 16118188, 16823961	GO:0008150: biological_process, GO:0005739: mitochondrion, GO:0003674: molecular_function		YJR122W	CAF17	NA	Mitochondrial protein that interacts with Ccr4p in the two-hybrid system; 3'-untranslated region contains a putative mRNA localization element common to genes encoding mitochondrial proteins	0.00333393	5.9816	6.42633	5.92211	6.03153	5.51873	5.9413	6.26639	5.83064	6.22134	6.11498	6.80753	6.72153	6.86731	6.60632	6.70572	7.25799	7.11728	6.51393	5.68754	5.17892	5.9318	5.70208	5.48165	5.42098	5.04582	5.62228	5.7026	6.21981	6.24835	6.00889	5.44499	5.72479	5.05438	6.19228	6.02526
10940_at	RSM26	10	618227	10628851, 11278769, 11433365, 14576278, 15870279, 16823961, 17604309	GO:0006412: translation, GO:0005739: mitochondrion, GO:0005763: mitochondrial small ribosomal subunit, GO:0003735: structural constituent of ribosome		YJR101W	RSM26	NA	Mitochondrial ribosomal protein of the small subunit	0.0129827	7.62124	7.9789	7.40444	8.44839	7.87815	7.89383	7.90833	8.15505	8.18206	6.99942	7.06265	7.14521	7.59917	7.78667	7.23434	8.26703	7.34683	7.75973	6.98443	6.7074	7.08612	7.3094	6.9134	7.11935	7.32849	7.00242	7.10563	7.33625	7.13982	7.06185	7.03224	7.06119	7.14952	7.14831	7.099
10983_at		10	536049	8840504, 12477387, 14562095, 14574415	GO:0008150: biological_process, GO:0000324: vacuole, cell cycle-correlated morphology, GO:0003674: molecular_function		YJR054W	YJR054W	NA	Vacuolar protein of unknown function; potential Cdc28p substrate	0.0145206	5.07353	5.65094	5.07843	5.68843	5.1995	5.19967	5.51962	4.86747	5.38226	4.39896	4.94836	4.96516	4.56336	4.62951	3.67101	4.96654	4.88394	4.26739	6.012	5.261	6.42961	6.37454	5.68629	5.742	5.02002	5.91257	5.89385	5.6716	5.15224	5.24141	4.61349	5.20563	5.10555	5.8437	5.393
10988_at		10	-459419	17351896	GO:0008150: biological_process, GO:0005575: cellular_component, GO:0003674: molecular_function		YJR011C	YJR011C	NA	Putative protein of unknown function; GFP-fusion protein expression is induced in response to the DNA-damaging agent MMS	0.0118844	4.73432	5.06625	4.58375	5.18606	4.74872	5.13164	4.922	4.39242	4.40635	4.33579	4.69339	5.04309	4.99685	5.23167	3.96527	4.42882	3.98143	4.19478	5.78511	4.93188	5.85236	5.16048	4.98839	5.60172	5.1471	5.6831	4.99009	6.18273	5.22849	5.17248	5.14058	5.1259	4.6752	5.21483	4.32585
10992_at		10	462714	14562095	GO:0008150: biological_process, GO:0005737: cytoplasm, GO:0005783: endoplasmic reticulum, GO:0003674: molecular_function		YJR015W	YJR015W	NA	Putative protein of unknown function; localizes to the endoplasmic reticulum and cytoplasm; predicted to encode a membrane transporter based on phylogenetic analysis; YJR015W is a non-essential gene	9.77e-05	7.57499	7.76315	7.90286	7.59404	6.58955	6.66321	7.91367	7.11225	7.7445	7.45147	7.93155	8.09539	8.32079	8.14259	8.46087	7.88208	7.86761	7.99044	8.48254	8.49116	8.38453	8.67024	8.47503	8.6302	8.25286	8.72183	8.85723	9.14594	9.38939	9.02477	8.76277	9.64087	9.25578	9.95636	9.2406
10993_at	ILV3	10	-466201	765733, 782552, 1840547, 2648698, 3916720, 8299945, 12161108, 12626680, 13845531, 14576278, 15746311, 15832368, 16041576, 16823961, 16879428, 17439666	GO:0009082: branched chain family amino acid biosynthetic process, GO:0005739: mitochondrion, GO:0005739: mitochondrion, GO:0004160: dihydroxy-acid dehydratase activity	00290: Valine, leucine and isoleucine biosynthesis, 00770: Pantothenate and CoA biosynthesis	YJR016C	ILV3	NA	Dihydroxyacid dehydratase, catalyzes third step in the common pathway leading to biosynthesis of branched-chain amino acids	0.0151206	11.3169	11.374	11.5259	11.5048	11.1237	11.0018	11.2609	11.1202	11.6259	10.3009	10.6731	10.5778	11.0474	11.3068	11.4313	11.2333	11.2242	11.3573	10.6778	10.6002	10.5288	10.8722	10.738	11.0498	11.05	10.9278	10.8083	10.3479	10.5091	10.1658	10.0287	10.6811	10.6303	11.1452	10.0151
11008_at	PET191	10	496676	8381337, 9650249, 9848233, 11135551, 11943460, 14576278, 14764870, 16823961, 17373823	GO:0008535: cytochrome c oxidase complex assembly, GO:0005739: mitochondrion, GO:0003674: molecular_function		YJR034W	PET191	NA	Protein required for assembly of cytochrome c oxidase; the authentic, non-tagged protein is detected in highly purified mitochondria in high-throughput studies	0.0019999	7.47971	7.7161	7.33448	7.80931	7.283	6.87182	7.16312	6.90754	7.0387	6.53521	6.46343	6.57549	7.06446	7.10448	7.0135	7.16378	7.09324	6.66867	6.6389	5.83779	6.43081	6.67643	5.52642	6.31868	6.2717	6.48222	6.49436	6.77353	6.85543	6.38779	6.13729	6.49642	6.24789	6.39109	5.96057
11023_at	AVT1	10	436796	11274162, 16118182, 16122766, 16172400	GO:0006865: amino acid transport, GO:0007034: vacuolar transport, GO:0000324: vacuole, cell cycle-correlated morphology, GO:0000329: membrane of vacuole with cell cycle-correlated morphology, GO:0005215: transporter activity, GO:0005302: L-tyrosine transmembrane transporter activity, GO:0015186: L-glutamine transmembrane transporter activity, GO:0015188: L-isoleucine transmembrane transporter act…		YJR001W	AVT1	NA	Vacuolar transporter, imports large neutral amino acids into the vacuole; member of a family of seven S. cerevisiae genes (AVT1-7) related to vesicular GABA-glycine transporters	6.23e-05	8.29585	8.85086	8.47638	9.40979	9.00531	9.24647	8.92326	9.06795	9.25815	9.40603	8.88722	8.97903	9.12128	9.57599	9.45107	8.63117	8.82012	9.14794	9.48026	9.15534	9.8215	10.4211	9.74923	10.2249	9.78548	10.0259	9.89295	10.8016	10.6411	10.6134	10.7089	10.7841	10.4744	10.4441	10.581
11056_at	VTC4	10	-413393	10407272, 10480897, 11102525, 11113974, 11152879, 11823419, 12077337, 12584253, 12606059, 12748282, 14562095, 14966138, 16652390, 16896223, 17176259	GO:0042144: vacuole fusion, non-autophagic, GO:0031310: intrinsic to vacuolar membrane, GO:0003674: molecular_function		YJL012C	VTC4	c("PHM3", "YJL012C-A")	Vacuolar membrane protein involved in vacuolar polyphosphate accumulation; functions as a regulator of vacuolar H+-ATPase activity and vacuolar transporter chaperones; involved in non-autophagic vacuolar fusion	0.00298535	8.36492	8.3924	8.40202	8.48177	8.05278	8.23777	8.39482	8.51977	8.90341	8.22616	8.58694	8.63999	8.71534	8.50931	8.87482	8.65342	8.68885	8.8606	9.05865	8.84685	9.40931	9.38893	9.23059	9.38051	8.59442	8.94753	8.86921	9.22353	9.60761	9.3242	9.09475	9.39038	9.41341	10.1441	9.79326
11062_at	IRC8	10	339782	10407277, 10894548, 13679573, 16254148, 16278933, 16415861, 17668044	GO:0008150: biological_process, GO:0005933: cellular bud, GO:0003674: molecular_function		YJL051W	IRC8	NA	Bud tip localized protein of unknown function; mRNA is targeted to the bud by a She2p dependent transport system; mRNA is cell cycle regulated via Fkh2p, peaking in G2/M phase; null mutant displays increased levels of spontaneous Rad52 foci	0.00812945	6.24142	6.23323	6.10929	6.72523	5.94425	4.9829	6.64424	6.48714	6.31412	5.81979	6.73031	6.74007	6.04558	5.24477	5.82961	6.17821	6.26211	5.56005	6.87098	6.74014	7.23386	7.54443	7.23366	6.86753	7.14291	7.25813	7.15146	6.48888	6.8188	5.965	6.00484	6.57734	6.85412	7.96137	6.87516
11091_at	MPM1	10	-314867	10509023, 11791739, 14576278, 16823961	GO:0008150: biological_process, GO:0005624: membrane fraction, GO:0005739: mitochondrion, GO:0003674: molecular_function		YJL066C	MPM1	NA	Mitochondrial membrane protein of unknown function, contains no hydrophobic stretches	2.57e-06	9.03702	8.99577	8.91014	8.35074	7.64654	7.81508	7.48957	7.62406	7.77369	10.2183	9.83695	10.0376	9.71719	9.48803	9.51723	9.06689	8.93373	8.74061	8.23128	7.85696	8.28419	7.11388	6.55966	7.50959	6.13865	6.4371	6.55856	9.14658	9.59617	8.98572	8.05253	8.12897	7.75003	7.46564	7.53653
11094_at	MRPL8	10	-316470	2183197, 8513807, 9445368, 10593885, 11433365, 14576278, 15870279, 16254148, 16823961, 17604309	GO:0000002: mitochondrial genome maintenance, GO:0006412: translation, GO:0005739: mitochondrion, GO:0005762: mitochondrial large ribosomal subunit, GO:0005762: mitochondrial large ribosomal subunit, GO:0003735: structural constituent of ribosome		YJL063C	MRPL8	HRD238	Mitochondrial ribosomal protein of the large subunit	0.0107513	9.18599	9.18481	9.03453	9.10616	8.53639	8.77752	8.82828	9.23247	9.21393	8.91039	8.88472	8.85144	9.20368	9.60815	9.82986	9.93061	9.30365	9.99803	8.19103	7.80941	8.46362	8.01402	7.43354	7.40868	8.10678	7.85333	7.85866	8.79349	9.07346	8.46445	8.92905	8.77825	8.97389	8.96431	8.76412
11097_at	BNA3	10	323381	9990050, 10319861, 10628851, 12062417, 12958213, 12972620, 14562095, 14574415, 15506991, 15879519, 16041576, 16432255, 16823961, 16884526, 17034789, 17425674	GO:0009435: NAD biosynthetic process, GO:0005737: cytoplasm, GO:0005739: mitochondrion, GO:0004061: arylformamidase activity	00300: Lysine biosynthesis	YJL060W	BNA3	NA	Arylformamidase, involved in biosynthesis of nicotinic acid from tryptophan via kynurenine pathway; potential Cdc28p substrate	0.0113493	6.25248	7.58344	7.68034	8.62442	8.38448	8.41649	8.34673	8.07039	8.7068	8.06662	8.7982	8.84578	8.88922	8.83705	8.94675	9.238	8.74428	8.7433	8.34509	8.4916	8.61665	9.38227	9.43987	9.50377	8.97203	8.85222	8.66579	9.39682	9.90047	9.04262	10.0372	8.59223	9.89084	9.93152	9.81425
11106_at	MRPL49	10	246486	9151978, 9445368, 10628851, 11433365, 11551941, 12748633, 14576278, 16582425, 16823961, 17604309	GO:0006412: translation, GO:0005739: mitochondrion, GO:0005762: mitochondrial large ribosomal subunit, GO:0005762: mitochondrial large ribosomal subunit, GO:0003735: structural constituent of ribosome		YJL096W	MRPL49	NA	Mitochondrial ribosomal protein of the large subunit	0.00631568	7.58524	7.97698	7.10067	8.63095	7.79522	8.04031	7.75	8.0544	8.22846	7.34024	7.23125	7.22233	7.81442	8.32125	7.46369	8.60636	7.75239	7.46037	7.29962	6.64013	7.20195	7.74221	7.44221	7.52915	7.41087	7.05177	6.98332	7.14825	7.18165	6.38692	6.00906	6.71762	6.87714	6.88683	6.58204
11161_at	LCB3	10	158185	8813765, 9195906, 9353337, 9419344, 9759481, 9973338, 10366774, 10477278, 10563329, 10856228, 10859351, 11102354, 11278643, 11795842, 11967828, 12006573, 12374868, 12452424, 12493772, 12684378, 12786943, 15817474, 16141212, 16709163, 16730802, 17057230	GO:0019722: calcium-mediated signaling, GO:0030148: sphingolipid biosynthetic process, GO:0005783: endoplasmic reticulum, GO:0042392: sphingosine-1-phosphate phosphatase activity, GO:0042392: sphingosine-1-phosphate phosphatase activity	00600: Sphingolipid metabolism	YJL134W	LCB3	c("LBP1", "YSR2")	Long-chain base-1-phosphate phosphatase with specificity for dihydrosphingosine-1-phosphate, regulates ceramide and long-chain base phosphates levels, involved in incorporation of exogenous long chain bases in sphingolipids	0.00812167	7.49849	7.72528	7.454	7.40058	6.8803	6.75606	7.99591	7.94595	7.80512	7.61537	7.40192	7.60489	8.14118	8.12379	7.99917	7.76512	7.64959	7.80009	8.25913	7.58103	8.13371	7.60265	6.72306	7.68468	8.18484	7.93191	8.09135	8.47981	8.68667	8.10177	8.71924	9.02209	8.57614	8.36126	8.63453
11166_at	TRK1	10	-177303	235898, 1330965, 1532175, 1835935, 1944291, 2022322, 2072919, 2199312, 2199313, 2245208, 3043197, 3510870, 6384187, 7597651, 7621817, 7642145, 7708709, 7835694, 8132612, 8157629, 8282703, 8417358, 8534918, 8550001, 8550009, 8595852, 8948101, 8995396, 9090842, 9139127, 9153214, 9178503, 9350997, 9380762, 9447989, 9530519, 9614085, 9710251, 9721612, 9861451, 9864342, 10027968, 10066736, 10089235, 1…	GO:0000723: telomere maintenance, GO:0030007: cellular potassium ion homeostasis, GO:0045121: lipid raft, GO:0015079: potassium ion transmembrane transporter activity		YJL129C	TRK1	NA	Component of the Trk1p-Trk2p potassium transport system; 180 kDa high affinity potassium transporter; phosphorylated in vivo and interacts physically with the phosphatase Ppz1p, suggesting Trk1p acitivy is regulated by phosphorylation	0.00403993	5.16024	7.80221	7.68121	7.80084	7.47125	7.37453	7.1845	6.16659	6.67898	7.45559	7.63667	7.86739	7.06192	6.85948	6.7656	7.40958	7.30428	6.17347	7.88513	7.94787	8.38532	7.84819	7.65063	7.62161	7.35921	7.45312	7.67827	8.90939	8.6485	8.38981	8.35769	8.12241	7.75906	8.12359	7.88504
11181_at	FAR1	10	-126324	1483346, 1498364, 1901058, 2147873, 7490289, 7490290, 7739534, 7749322, 7880530, 7926787, 7946125, 8066461, 8246877, 8264602, 8334305, 8395009, 8423774, 8491380, 8500168, 8516289, 8608010, 8649392, 8754808, 8754848, 8755551, 8824447, 8863827, 8913737, 8939807, 9190206, 9251033, 9367986, 9383053, 9418890, 9479823, 9552409, 9598336, 9632750, 9635407, 9645424, 9677190, 9822386, 9841672, 9845373, 100…	GO:0000750: pheromone-dependent signal transduction during conjugation with cellular fusion, GO:0000750: pheromone-dependent signal transduction during conjugation with cellular fusion, GO:0000750: pheromone-dependent signal transduction during conjugation with cellular fusion, GO:0007050: cell cycle arrest, GO:0005634: nucleus, GO:0005737: cytoplasm, GO:0016020: membrane, GO:0043332: mating proj…	04010: MAPK signaling pathway, 04111: Cell cycle - yeast	YJL157C	FAR1	NA	Cyclin-dependent kinase inhibitor that mediates cell cycle arrest in response to pheromone; also forms a complex with Cdc24p, Ste4p, and Ste18p that may specify the direction of polarized growth during mating; potential Cdc28p substrate	0.0129827	7.6271	9.01355	9.30719	9.746	8.91557	9.3843	8.35509	8.27481	8.49044	6.42806	7.39428	7.23832	6.90098	6.45631	6.901	7.3202	7.01529	6.65691	9.9203	9.92115	9.88499	10.2187	10.1691	10.5277	9.34172	9.07287	8.7936	8.73248	9.95491	8.84235	10.1804	9.58281	9.50571	10.1101	9.89463
11211_at	CPS1	10	97731	1569061, 1709881, 2022624, 2026161, 6149221, 7021530, 7700231, 8129953, 8511964, 8789256, 8810044, 9271106, 9287023, 9865702, 10449761, 10554772, 10559961, 10940301, 11071903, 11250542, 11566881, 12414795, 12473200, 12857862, 13679573, 14657499, 14988731, 15086787, 15755922, 15758028, 15886332, 16432255, 17003107, 17101773, 17179087, 17332499, 17429078	GO:0006508: proteolysis, GO:0006508: proteolysis, GO:0006807: nitrogen compound metabolic process, GO:0000324: vacuole, cell cycle-correlated morphology, GO:0004226: Gly-X carboxypeptidase activity, GO:0004226: Gly-X carboxypeptidase activity		YJL172W	CPS1	NA	Vacuolar carboxypeptidase yscS; expression is induced under low-nitrogen conditions	2.98e-06	5.04022	5.85029	4.9414	6.59202	5.63312	6.11603	6.42545	6.4746	6.72829	7.23916	7.83212	8.07228	7.47337	7.38335	7.8966	7.81114	7.65128	7.84153	9.38009	9.26009	9.63976	10.3526	9.97573	10.5029	9.37067	9.78069	9.70167	9.39033	10.3675	9.91036	9.97686	9.86297	10.7059	11.134	11.1378
11218_at	NUC1	10	-41183	1343821, 1849081, 2152915, 2552292, 2836791, 2836792, 3286639, 7725802, 7754713, 8087883, 8385104, 8954560, 9829834, 12024022, 14576278, 14764870, 15454530, 16407407, 16544271, 16630276, 16823961, 17244531, 17289580, 17471024, 17538026	GO:0006308: DNA catabolic process, GO:0006310: DNA recombination, GO:0006401: RNA catabolic process, GO:0006915: apoptosis, GO:0042254: ribosome biogenesis and assembly, GO:0005634: nucleus, GO:0005739: mitochondrion, GO:0005743: mitochondrial inner membrane, GO:0004520: endodeoxyribonuclease activity, GO:0004529: exodeoxyribonuclease activity, GO:0004540: ribonuclease activity		YJL208C	NUC1	NA	Major mitochondrial nuclease, has RNAse and DNA endo- and exonucleolytic activities; has roles in mitochondrial recombination, apoptosis and maintenance of polyploidy	0.00284912	5.27932	5.54101	5.1136	5.63621	5.08465	5.5896	5.77335	5.43846	5.68109	4.85674	5.14867	5.16838	5.45723	5.31843	5.83677	5.62056	6.25733	5.93214	4.72149	4.36418	4.8107	5.03612	4.67104	4.6522	5.26263	5.40611	5.33783	5.20789	4.89626	4.82094	4.50082	4.92587	4.93595	5.68023	5.3321
11219_at	LAA1	10	-47433	10029995, 10407277, 14562095, 16687571, 16702403	GO:0008104: protein localization, GO:0042147: retrograde transport, endosome to Golgi, GO:0042147: retrograde transport, endosome to Golgi, GO:0005840: ribosome, GO:0030121: AP-1 adaptor complex, GO:0030136: clathrin-coated vesicle, GO:0003674: molecular_function		YJL207C	LAA1	NA	AP-1 accessory protein; colocalizes with clathrin to the late-Golgi apparatus; involved in TGN-endosome transport; physically interacts with AP-1; similar to the mammalian p200; may interact with ribosomes; YJL207C is a non-essential gene	0.0167638	5.99623	6.07334	5.29038	6.12496	5.51102	5.99778	5.83469	5.65072	5.50741	6.03454	6.67297	6.76155	6.22837	6.5219	5.57694	6.32748	6.43518	5.88923	6.74449	6.25251	7.42879	6.93088	6.29778	6.37101	5.98917	5.86742	5.38428	7.98426	7.20048	7.04355	6.33893	7.03854	6.3317	7.12925	7.04162
11251_s_at	FSP2	10	-18536	7725802, 11415981, 12702356, 16118182, 16415861, 16969341, 17533638	GO:0008150: biological_process, GO:0005575: cellular_component, GO:0004558: alpha-glucosidase activity	00052: Galactose metabolism, 00500: Starch and sucrose metabolism	YJL221C	FSP2	NA	Protein of unknown function, expression is induced during nitrogen limitation	0.000260335	7.48327	8.88246	9.4508	9.58427	8.77177	9.0498	7.82518	7.7541	7.9178	8.14143	8.2144	8.01537	7.6668	7.14548	7.25911	7.27107	7.0133	6.60339	7.03732	7.05448	7.41097	7.0244	7.14586	6.77074	6.13538	6.28362	6.56641	7.04996	7.01888	7.08805	6.37034	6.28631	5.15913	6.35793	5.7784
11255_at		10	23133	7725802, 10922376, 11179416, 12161108, 14562095, 14570984, 14871932, 15886332	GO:0008150: biological_process, GO:0005737: cytoplasm, GO:0003674: molecular_function		YJL217W	YJL217W	NA	Cytoplasmic protein of unknown function; expression induced by calcium shortage and via the copper sensing transciption factor Mac1p during conditons of copper deficiency; mRNA is cell cycle regulated, peaking in G1 phase	1.6e-08	9.1622	9.0081	9.39645	9.65235	9.29333	9.15716	9.65596	9.49134	9.67123	9.34708	9.22303	9.19774	9.18021	9.20982	9.39773	9.73313	9.48361	9.7838	7.19748	6.90118	7.42023	6.54758	6.21016	6.43356	7.18428	7.65103	7.91059	7.40289	7.71152	7.75996	7.16242	7.71646	6.91371	7.96259	6.98323
11362_at		1	-57386		GO:0008150: biological_process, GO:0005575: cellular_component, GO:0003674: molecular_function		YAL046C	YAL046C	NA	Putative protein of unknown function; YAL046C is not an essential gene	0.0187875	8.05238	7.5814	7.45553	7.4248	7.15522	6.93166	7.60112	7.49802	7.75055	7.7844	8.11459	8.33975	8.6765	8.53162	9.04362	8.60604	8.82165	8.89539	7.31144	6.67444	6.80329	6.59944	6.23124	6.38173	7.04482	7.19035	7.27181	7.60354	8.19628	8.12632	7.31693	7.87026	7.51146	8.12677	7.73596
11369_at	CLN3	1	-67521	1316273, 1334024, 1387626, 1483346, 1533176, 1674674, 1825988, 1827691, 1827756, 1828190, 1828291, 1829507, 1829983, 1832338, 1833066, 1833067, 1833637, 1946350, 2040016, 2082935, 2142620, 2147225, 2147873, 2406028, 2561422, 2574633, 2673544, 2907481, 3062366, 6134587, 6374029, 7001255, 7476874, 7588610, 7590253, 7623823, 7705654, 7791768, 7823941, 7830719, 7844175, 7883165, 7891677, 7926787, 795…	GO:0000079: regulation of cyclin-dependent protein kinase activity, GO:0000082: G1/S transition of mitotic cell cycle, GO:0007033: vacuole organization and biogenesis, GO:0008361: regulation of cell size, GO:0042144: vacuole fusion, non-autophagic, GO:0042144: vacuole fusion, non-autophagic, GO:0005634: nucleus, GO:0005634: nucleus, GO:0016538: cyclin-dependent protein kinase regulator activity	04111: Cell cycle - yeast	YAL040C	CLN3	c("DAF1", "FUN10", "WHI1")	G1 cyclin involved in cell cycle progression; activates Cdc28p kinase to promote the G1 to S phase transition; plays a role in regulating transcription of the other G1 cyclins, CLN1 and CLN2; regulated by phosphorylation and proteolysis	0.0107513	6.54924	6.16185	5.94521	5.55538	4.4176	4.61153	6.73576	6.48528	6.00921	7.17282	6.89183	6.90754	7.19926	6.40378	7.61008	6.74442	6.9315	6.72365	6.87714	7.2076	7.57657	7.23654	6.91	6.50657	7.4133	6.78416	7.06101	8.11491	8.26952	8.12265	7.22244	7.82596	7.70374	8.11632	7.87793
11373_at	RBG1	1	-76153	9824680, 10760581, 14562095, 15591131, 16544271, 16702403	GO:0042254: ribosome biogenesis and assembly, GO:0005737: cytoplasm, GO:0005525: GTP binding		YAL036C	RBG1	FUN11	Member of the DRG family of GTP-binding proteins; interacts with translating ribosomes and with Tma46p	0.00258127	8.80757	8.75514	8.42184	9.20889	8.65047	8.76115	9.02696	9.16484	8.71603	9.57977	9.36998	9.2934	9.51449	9.46816	9.94672	9.87688	9.89016	9.94149	7.89053	7.47739	8.27272	7.62455	7.36049	7.24204	9.00954	8.38859	8.53742	8.88324	9.12886	8.81178	8.59817	8.87378	9.29478	9.33154	9.4609
11386_at	GDH3	1	31568	4126, 1096883, 1288412, 1444358, 2896226, 4380684, 4391662, 8757731, 9287019, 9495741, 9657994, 10640599, 11356843, 11562373, 12054566, 12791685, 12848532, 14576278, 15066826, 15201226, 15229222, 15561700, 15632429, 15707988, 15756621, 15948967, 16697062, 16823961, 16957246	GO:0006537: glutamate biosynthetic process, GO:0006537: glutamate biosynthetic process, GO:0005625: soluble fraction, GO:0005634: nucleus, GO:0005739: mitochondrion, GO:0004352: glutamate dehydrogenase activity, GO:0004352: glutamate dehydrogenase activity	00251: Glutamate metabolism, 00910: Nitrogen metabolism	YAL062W	GDH3	FUN51	NADP(+)-dependent glutamate dehydrogenase, synthesizes glutamate from ammonia and alpha-ketoglutarate; rate of alpha-ketoglutarate utilization differs from Gdh1p; expression regulated by nitrogen and carbon sources	0.0103018	6.23582	6.66203	7.39252	6.58053	6.27404	6.29328	5.18652	3.96257	4.6186	9.94997	9.57219	9.75581	8.82605	8.38225	8.70951	8.26649	8.20511	8.67484	6.29773	6.00577	6.37981	4.38397	4.12661	4.72419	3.96908	4.4446	4.61196	8.92902	9.17137	8.61596	7.75809	7.58041	6.70018	6.75847	6.07384
3320_i_at							YERWDELTA25	NA	NA	NA	2.72e-07	2.42793	2.42785	2.44515	2.4474	2.54254	2.51916	2.55158	2.91113	2.67049	2.26686	2.33718	2.3974	2.45107	2.43977	2.3945	2.42666	2.29041	2.54222	2.29077	2.46826	2.32648	2.5098	3.98652	2.6456	2.81796	2.45915	2.6101	2.4248	2.33291	2.55587	2.63547	2.80575	2.49682	2.65801	2.65867
3324_at							YERWOMEGA2	NA	NA	NA	0.000417666	3.93859	4.80981	3.71222	4.1738	4.26142	4.22343	4.04605	3.93303	3.88037	3.36918	3.66914	3.39317	3.53176	3.56884	3.40345	3.36712	3.15474	3.42359	8.0184	7.92037	8.14006	6.91557	6.95904	7.30297	5.2668	5.84725	4.32523	7.9733	6.80551	6.71385	6.8285	6.851	4.99767	3.93214	4.93245
3560_at							YPRCDELTA13	NA	NA	NA	5.49e-05	2.6752	2.73906	2.73735	2.77159	2.81514	2.78177	2.82989	2.98238	2.95361	2.52115	2.73844	2.65778	3.26032	3.2419	2.93762	2.77511	2.55052	2.79999	2.65002	2.79633	2.67519	3.86693	4.79998	2.83421	3.00002	2.70786	2.87545	2.82861	2.74999	2.82155	3.08424	2.80177	2.77115	2.846	2.86723
3565_at							YPRWDELTA14	NA	NA	NA	0.00139807	7.11964	7.17744	6.87316	7.36161	6.93698	7.43026	6.27287	5.49746	4.5436	4.53725	5.50658	4.67827	6.08645	5.7771	5.90498	4.0163	4.83623	3.83804	8.50329	8.65312	8.64399	7.4845	7.581	8.14619	6.41023	6.84738	6.91139	7.26236	7.09945	7.82609	7.78985	7.98094	6.77475	5.62114	6.7256
3584_f_at							YPLCDELTA1	NA	NA	NA	0.0179542	4.53295	4.45744	4.2503	3.50052	3.57662	3.54213	3.60118	3.82052	3.7907	3.32064	3.40003	3.47443	3.32435	3.62294	3.28491	3.34715	3.27307	3.52275	3.87126	4.30016	4.07649	4.63346	5.14601	4.30865	3.74113	3.5081	3.71184	3.39053	3.36413	3.46074	3.68186	3.47385	3.46647	3.54551	3.57731
3730_at							YLRCDELTA27	NA	NA	NA	0.0195312	8.53424	8.35231	7.88469	7.98022	6.6453	7.99361	7.46428	7.12145	6.82112	6.06292	7.11343	7.10609	7.70558	7.36921	6.24086	5.6036	6.33866	5.22416	9.05867	9.05883	9.49094	8.41173	8.28654	8.62486	6.07244	7.72518	7.9344	8.4482	8.31364	8.46025	6.97654	8.20768	6.45421	5.87045	7.13139
3828_f_at							YKRCDELTA11	NA	NA	NA	0.000339903	6.69526	6.38145	5.8941	6.31431	6.68222	6.61155	6.68509	6.69321	6.81834	5.90895	5.86244	6.40305	6.14688	6.58109	5.92148	5.81516	6.02015	6.05123	8.32914	7.37807	8.11282	7.68814	7.23149	8.00884	7.52688	8.16979	7.57832	7.49521	7.30666	7.23415	7.50009	7.64125	6.82779	6.03284	6.5521
3937_g_at	SUC4			1398124, 1525857, 1617732, 2113524, 2665959, 2834091, 2834099, 2835632, 3018485, 3900928, 4967422, 6401737, 6765604, 6843548, 7040164, 7946463, 12620225, 15691752, 16969341, 17321738	GO:0005987: sucrose catabolic process, GO:0005576: extracellular region, GO:0004564: beta-fructofuranosidase activity		SUC4	SUC4	SUC6	Invertase, sucrose hydrolyzing enzyme; six closely related but non-identical invertase genes have been described in yeast (SUC1-5, 7) but only SUC2 is in the reference strain (S288C)	9.11e-07	10.8646	10.6215	10.6463	11.1079	11.264	11.5082	10.3439	10.1674	10.0411	9.69264	9.98262	9.76642	8.37737	8.17399	8.56439	9.02827	8.8402	8.62901	6.96508	6.44958	6.73795	7.31066	7.28472	7.22363	6.36456	6.71994	6.12857	5.85998	5.66417	6.05383	6.54804	6.03681	6.44278	5.0371	6.56589
3953_at							2mic_D_protein	NA	NA	NA	0.010929	10.4799	11.235	11.0331	10.1854	9.38569	9.91871	10.1717	10.052	9.9299	12.9649	12.0907	13.3182	12.6227	12.7182	12.6023	12.0769	12.3166	11.9558	9.51514	9.89187	10.038	9.90464	10.0872	10.0326	7.84704	9.76989	9.49754	11.1517	11.2744	10.913	11.1653	10.9545	10.1058	10.4298	10.234
4032_f_at		9	-437732	11866506, 15942929, 16269202	GO:0008150: biological_process, GO:0005575: cellular_component, GO:0003674: molecular_function		YIR043C	YIR043C	NA	Possible pseudogene in strain S288C; YIR043C and the adjacent ORF, YIR044C, together may encode a non-functional member of the conserved, often subtelomerically-encoded Cos protein family	0.00540979	4.28139	4.03293	4.013	3.95453	4.03228	4.02754	4.08773	4.13801	4.15612	3.8107	3.92031	3.38689	3.96159	3.51824	3.58661	3.82679	3.57687	3.48824	5.00038	4.40135	4.35537	4.29887	4.76921	4.29812	4.19156	4.02787	4.07999	4.67203	4.00171	4.46614	4.15457	3.97788	4.04921	4.06177	3.99026
4043_s_at	SUC2	9	37385	115881, 325007, 357425, 363706, 1092360, 1100378, 1304875, 1310793, 1338140, 1339306, 1398124, 1437546, 1441740, 1459453, 1538695, 1648006, 1729210, 1744075, 1752413, 1872029, 1886612, 1888528, 1922034, 1922073, 2002006, 2113524, 2167835, 2187435, 2247069, 2407604, 2421286, 2651889, 2653831, 2664460, 2677671, 2821486, 2834091, 2835632, 3018485, 3021537, 3097512, 3130375, 3284881, 3286651, 3288623…	GO:0005987: sucrose catabolic process, GO:0005987: sucrose catabolic process, GO:0005576: extracellular region, GO:0005737: cytoplasm, GO:0005739: mitochondrion, GO:0004564: beta-fructofuranosidase activity, GO:0004564: beta-fructofuranosidase activity	00052: Galactose metabolism, 00500: Starch and sucrose metabolism	YIL162W	SUC2	NA	Invertase, sucrose hydrolyzing enzyme; a secreted, glycosylated form is regulated by glucose repression, and an intracellular, nonglycosylated enzyme is produced constitutively	4.61e-05	11.7918	11.4944	11.4083	12.8657	12.3195	12.6001	11.2441	11.3025	11.5832	10.135	9.41652	10.4727	9.46478	8.79036	9.50889	8.44254	9.54145	9.34662	7.75526	7.87804	7.87082	8.24397	8.29342	8.5255	5.31623	7.25257	6.55497	6.17024	6.93496	6.2948	6.61006	6.56914	6.8899	7.24771	6.92014
4063_at	DAL1	9	-407639	385448, 1803816, 4604238, 6392015, 6762146, 8416910, 10640599, 11244074, 11356843, 11409177, 12693549, 14976234, 15951822, 16957246	GO:0000256: allantoin catabolic process, GO:0000256: allantoin catabolic process, GO:0000256: allantoin catabolic process, GO:0005622: intracellular, GO:0004038: allantoinase activity, GO:0004038: allantoinase activity	00230: Purine metabolism	YIR027C	DAL1	NA	Allantoinase, converts allantoin to allantoate in the first step of allantoin degradation; expression sensitive to nitrogen catabolite repression	3.52e-05	4.21962	3.77378	3.72034	4.12287	3.97522	4.04537	4.77762	4.80465	4.82989	3.73892	3.4411	3.28277	3.3762	3.5189	4.03645	3.44177	3.61306	3.58924	6.9968	6.42787	7.203	6.19565	5.08736	6.27761	5.78964	6.20929	5.83975	7.44906	8.06007	7.8969	7.45862	7.70003	7.62701	6.60473	7.11585
4064_at	DAL4	9	408465	355231, 385448, 1293888, 1938916, 2820939, 3549700, 7871888, 8367295, 8416910, 8543057, 9485596, 9730284, 10640599, 11356843, 11409177, 12414795, 15951822, 16116274, 16118182, 16845689, 16957246	GO:0015720: allantoin transport, GO:0016020: membrane, GO:0005274: allantoin uptake transmembrane transporter activity, GO:0005274: allantoin uptake transmembrane transporter activity		YIR028W	DAL4	NA	Allantoin permease; expression sensitive to nitrogen catabolite repression and induced by allophanate, an intermediate in allantoin degradation	0.000334593	5.27669	4.62052	5.05597	4.46027	4.84103	4.58711	5.60784	5.18394	4.59553	6.20048	5.68923	6.15346	6.12696	5.77085	6.09047	3.93283	4.52503	4.61372	7.26101	7.16692	7.70112	5.95268	3.65423	5.25957	6.03007	6.49189	6.42291	11.2644	11.0485	10.764	9.36417	9.85116	8.66736	8.0769	7.91154
4065_at	DAL2	9	410804	385448, 1839481, 1916277, 1938916, 3915539, 4144122, 4604238, 8367295, 8416910, 10640599, 10940301, 11055398, 14690598, 15020593, 15229895, 15951822, 16496096	GO:0000256: allantoin catabolic process, GO:0005575: cellular_component, GO:0004037: allantoicase activity	00230: Purine metabolism	YIR029W	DAL2	ALC1	Allantoicase, converts allantoate to urea and ureidoglycolate in the second step of allantoin degradation; expression sensitive to nitrogen catabolite repression and induced by allophanate, an intermediate in allantoin degradation	3.47e-11	6.02224	5.75811	5.82285	5.68979	5.4607	5.86159	5.32022	5.50462	5.39084	6.9349	6.23245	6.55933	6.46627	6.20176	7.08284	6.67521	6.92106	6.95237	8.29457	7.88955	7.93925	7.61135	5.53276	7.30933	7.93399	7.87621	8.11225	8.99402	9.21722	9.3256	9.02093	9.51358	9.31112	9.09657	9.19769
4066_at	DCG1	9	-412767	1916277, 9169870, 9335584, 14657499, 15879519, 15951822, 16957246, 17308034	GO:0006807: nitrogen compound metabolic process, GO:0005575: cellular_component, GO:0003674: molecular_function		YIR030C	DCG1	NA	Protein of unknown function, expression is sensitive to nitrogen catabolite repression and regulated by Dal80p; contains transmembrane domain	0.000653765	3.39215	2.95838	2.97535	4.09297	4.58375	4.55256	5.29957	5.4026	5.33731	3.80641	3.44133	3.65701	4.21336	4.14402	4.21962	4.75913	4.7273	4.36094	6.34976	5.76274	6.43435	6.01937	5.6166	5.24384	7.27437	7.39378	7.22914	6.91657	7.40709	6.90519	5.95182	7.14691	6.62953	6.45074	6.50742
4067_at	DAL7	9	-414676	791790, 1454530, 1776360, 1803816, 1916277, 1938916, 1944286, 2103467, 2153652, 2211514, 2552287, 2674683, 3915539, 7023536, 8367295, 8416910, 8462696, 10077615, 10488154, 10640599, 10940301, 12545388, 12697341, 14690598, 15691747, 15951822, 16957246	GO:0000256: allantoin catabolic process, GO:0005575: cellular_component, GO:0004474: malate synthase activity	00620: Pyruvate metabolism, 00630: Glyoxylate and dicarboxylate metabolism	YIR031C	DAL7	c("MLS2", "MSL2")	Malate synthase, role in allantoin degradation unknown; expression sensitive to nitrogen catabolite repression and induced by allophanate, an intermediate in allantoin degradation	7.32e-09	4.07055	3.96459	4.18144	4.31545	4.30814	4.40892	4.22776	4.59262	4.34389	4.09766	4.18436	4.58651	4.82524	4.72139	4.45946	4.50139	4.15665	4.47841	6.94818	5.78707	6.81862	6.97925	6.71898	6.71773	6.66506	7.89889	7.16297	8.21844	8.21123	8.0086	7.97021	8.10929	7.76174	8.63414	8.15394
4077_at		9	-435980	15879519, 15942929	GO:0008150: biological_process, GO:0005575: cellular_component, GO:0003674: molecular_function		YIR042C	YIR042C	NA	Putative protein of unknown function; YIR042C is a non-essential gene	3.08e-06	4.33112	4.11222	4.13284	3.85573	4.14357	4.2918	4.32782	4.32856	4.06175	4.1948	4.2974	4.00078	4.2754	4.27806	4.42018	3.93365	3.86848	3.91447	5.85391	5.49837	5.62275	5.99139	6.25716	5.95048	5.97128	6.40225	5.94795	6.79143	7.17255	7.24524	6.7766	6.70467	6.33962	5.30078	6.47418
4078_i_at		9	-437732	11866506, 15942929, 16269202	GO:0008150: biological_process, GO:0005575: cellular_component, GO:0003674: molecular_function		YIR043C	YIR043C	NA	Possible pseudogene in strain S288C; YIR043C and the adjacent ORF, YIR044C, together may encode a non-functional member of the conserved, often subtelomerically-encoded Cos protein family	0.00809943	7.14777	7.42944	6.6187	5.16148	5.33614	6.96954	6.85145	5.34036	3.48471	4.75156	5.92491	4.91181	4.1967	4.81434	4.33169	4.83426	5.40193	3.14566	7.46823	7.73942	7.90916	7.83428	7.87988	7.50693	6.12852	7.07283	6.67273	6.51942	6.63855	6.67554	6.09834	6.66054	4.72507	3.49723	6.10362
4097_at		9	382625	15878181, 16278933	GO:0008150: biological_process, GO:0005575: cellular_component, GO:0003674: molecular_function		YIR016W	YIR016W	NA	Putative protein of unknown function; expression directly regulated by the metabolic and meiotic transcriptional regulator Ume6p; YIR016W is a non-essential gene	0.0136842	10.1967	9.72146	9.66091	10.2166	9.37758	9.95936	9.10716	9.14835	9.58538	11.3231	11.3101	11.576	11.7011	11.6767	11.3261	10.3194	10.8378	10.9436	9.53375	9.60702	9.77237	8.84097	9.087	9.67531	5.95952	8.09249	7.97207	9.5844	9.73182	9.4393	8.48526	9.01609	8.27539	7.86287	8.25948
4120_at	NAS2	9	-343653	9653651, 10419517, 10567574, 11489916, 17285143	GO:0006511: ubiquitin-dependent protein catabolic process, GO:0005737: cytoplasm, GO:0003674: molecular_function		YIL007C	NAS2	NA	Protein with similarity to the p27 subunit of mammalian proteasome modulator; not essential; interacts with Rpn4p	5.06e-05	6.51763	6.61807	6.28045	6.18314	5.82343	5.88996	5.94392	5.9619	5.5871	7.30992	6.4153	6.85452	7.15041	7.2812	6.86464	6.2771	6.34362	5.99838	7.00605	6.51634	6.95119	6.23131	3.47622	5.39486	6.05694	6.05051	5.86244	7.36271	6.81372	6.59965	6.4299	6.67307	5.66768	5.6245	5.98746
4121_at	YIA6	9	344059	9178508, 9559855, 9874197, 10930523, 10978331, 12171066, 12887330, 15863100, 16118182, 16291748, 16844075, 16949250	GO:0006810: transport, GO:0006850: mitochondrial pyruvate transport, GO:0006850: mitochondrial pyruvate transport, GO:0043132: NAD transport, GO:0043132: NAD transport, GO:0043132: NAD transport, GO:0005739: mitochondrion, GO:0005743: mitochondrial inner membrane, GO:0005215: transporter activity, GO:0005477: pyruvate secondary active transmembrane transporter activity, GO:0005477: pyruvate secon…		YIL006W	YIA6	NDT1	Mitochondrial NAD+ transporter, involved in the transport of NAD+ into the mitochondria (see also YEA6); member of the mitochondrial carrier subfamily; disputed role as a pyruvate transporter; has putative mouse and human orthologs	0.000133959	4.55474	3.93062	4.04159	3.64166	3.80086	3.66175	3.78896	3.74239	3.91061	5.10197	4.2437	5.25533	5.57857	5.64332	5.72937	3.89104	4.82321	4.65342	5.47558	4.79603	5.47929	3.7407	1.16679	3.72048	3.5658	3.40636	3.47951	6.3079	6.50703	5.70711	5.28117	5.58932	4.91049	4.25591	4.71012
4122_at	EPS1	9	345689	10545109, 11157982, 11316881, 12881414, 15377672, 15848158, 16002399	GO:0006621: protein retention in ER, GO:0005789: endoplasmic reticulum membrane, GO:0003756: protein disulfide isomerase activity, GO:0003756: protein disulfide isomerase activity, GO:0015035: protein disulfide oxidoreductase activity		YIL005W	EPS1	NA	Pdi1p (protein disulfide isomerase)-related protein involved in endoplasmic reticulum retention of resident ER proteins	6.46e-10	7.13603	6.8013	6.91324	7.5779	7.087	7.16341	7.25329	6.95062	7.44488	7.74865	6.67594	7.23499	7.23516	7.25676	6.79016	7.18284	7.39764	6.92005	7.46183	7.27241	7.83408	7.55224	2.69968	7.66335	7.04724	7.53136	7.07354	7.89861	7.8937	7.51764	7.00181	7.69699	7.39388	7.22241	7.3835
4132_at	TED1	9	278425	14562095, 14764870, 16234568, 16269340	GO:0042493: response to drug, GO:0005783: endoplasmic reticulum, GO:0003674: molecular_function		YIL039W	TED1	NA	Putative protein of unknown function; GFP-fusion protein localizes to the endoplasmic reticulum; deletion confers sensitivity to 4-(N-(S-glutathionylacetyl)amino) phenylarsenoxide (GSAO)	0.00050465	8.25249	8.09118	8.22488	9.01877	8.85246	8.86686	9.12872	9.15252	9.14842	9.01178	8.56397	8.86389	9.00318	8.92505	9.38428	8.80642	9.12059	8.93687	8.23544	8.37317	8.65762	8.66444	7.34048	8.49202	9.19737	8.99118	8.9644	8.90937	9.27375	8.98846	9.06456	9.3045	9.38797	9.04255	9.37086
4133_at	NOT3	9	-282651	7926748, 8943321, 9463387, 9511744, 9618449, 9671455, 10490603, 10637334, 10864925, 10880468, 10970846, 11023781, 11733989, 11889048, 11929548, 12271148, 12957374, 14707134, 15706350, 15994967, 16926149, 17003135, 17392337	GO:0000289: poly(A) tail shortening, GO:0006357: regulation of transcription from RNA polymerase II promoter, GO:0016567: protein ubiquitination, GO:0005737: cytoplasm, GO:0030015: CCR4-NOT core complex, GO:0000175: 3'-5'-exoribonuclease activity, GO:0004842: ubiquitin-protein ligase activity		YIL038C	NOT3	NA	Subunit of the CCR4-NOT complex, which is a global transcriptional regulator with roles in transcription initiation and elongation and in mRNA degradation	0.00305159	5.62666	5.70229	5.20937	5.82425	5.81136	5.90394	5.0483	5.14362	5.07986	6.8185	6.21388	6.47254	6.00948	5.89783	5.94596	6.44822	6.56417	5.89223	5.57395	4.99259	5.76121	5.84683	2.75185	3.97704	4.74072	5.54043	4.93195	6.70283	6.93128	7.26191	6.62755	6.6883	6.74337	6.32564	6.92524
4134_at	PRM2	9	-284998	11062271, 11166190, 11728304, 12732146, 12788058, 16706721, 16782869, 17101777	GO:0000747: conjugation with cellular fusion, GO:0019236: response to pheromone, GO:0016021: integral to membrane, GO:0003674: molecular_function		YIL037C	PRM2	NA	Pheromone-regulated protein, predicted to have 4 transmembrane segments and a coiled coil domain; regulated by Ste12p	4.09e-05	6.88723	6.77751	6.71929	7.35561	7.07041	6.8791	6.09579	5.86067	6.10832	6.2648	5.78869	6.16027	5.4927	5.76287	4.14557	4.34276	4.85353	4.62824	6.94994	6.68111	7.36659	6.49527	3.72515	6.70481	5.84444	6.10185	5.87095	5.98145	6.30019	6.04303	5.98359	6.39669	6.03419	6.10552	6.14245
4135_at	CST6	9	285665	2643094, 9819432, 10454593, 10825197, 11401713, 12051917, 15161972, 16172400, 16880382, 17003135	GO:0000723: telomere maintenance, GO:0006259: DNA metabolic process, GO:0006367: transcription initiation from RNA polymerase II promoter, GO:0005634: nucleus, GO:0003704: specific RNA polymerase II transcription factor activity		YIL036W	CST6	c("ACA2", "SHF1")	Basic leucine zipper (bZIP) transcription factor of the ATF/CREB family, activates transcription of genes involved in utilization of non-optimal carbon sources; involved in telomere maintenance	9.27e-06	8.20508	7.87202	7.98411	8.07281	7.79967	7.74622	7.49002	7.24304	7.7582	8.95067	8.03349	8.59685	8.48233	8.28024	8.30357	7.8274	8.04109	7.82318	8.30402	7.65738	8.27643	7.67552	5.46016	7.87521	7.04088	7.54048	7.24526	8.50181	8.53107	8.16706	7.36755	7.82529	7.45003	7.47693	7.06829
4145_at	IRR1	9	-307927	7483852, 9887095, 9990856, 10028182, 10203756, 10412984, 10429180, 10499801, 10520987, 10698974, 10801457, 10854781, 10855491, 10882066, 10934469, 10966455, 10996082, 11062262, 11069892, 11076851, 11076961, 11137006, 11276426, 11572776, 11850403, 11864574, 11864994, 11983169, 11985612, 12121633, 12362983, 12368077, 12402242, 12838344, 14613943, 14660624, 15023343, 15060134, 15149590, 15229615, 15…	GO:0000755: cytogamy, GO:0007064: mitotic sister chromatid cohesion, GO:0009847: spore germination, GO:0031505: chitin- and beta-glucan-containing cell wall organization and biogenesis, GO:0000798: nuclear cohesin complex, GO:0000798: nuclear cohesin complex, GO:0005634: nucleus, GO:0005515: protein binding	04111: Cell cycle - yeast	YIL026C	IRR1	SCC3	Subunit of the cohesin complex, which is required for sister chromatid cohesion during mitosis and meiosis and interacts with centromeres and chromosome arms, essential for viability	0.00799742	6.73511	7.12206	6.87065	6.37667	6.48493	6.72164	6.18752	6.18175	5.99279	6.54502	7.04029	6.7747	6.24957	6.19895	5.35703	6.73145	6.41819	5.54425	7.30059	7.20885	7.82859	7.39606	7.66756	7.02358	6.13025	6.8193	6.28424	7.60961	6.94609	7.14954	6.89641	7.16487	6.80015	5.70401	6.99739
4153_at		9	241940	12872006, 14562095, 16544271	GO:0042254: ribosome biogenesis and assembly, GO:0005737: cytoplasm, GO:0008757: S-adenosylmethionine-dependent methyltransferase activity		YIL064W	YIL064W	NA	Putative S-adenosylmethionine-dependent methyltransferase of the seven beta-strand family	0.0118047	5.30691	5.41205	5.10468	4.82005	5.38414	5.18643	5.6738	5.24083	4.97607	5.96	5.97402	5.9488	5.89357	5.88921	6.41535	6.67732	6.41051	6.5322	4.35914	3.52665	3.8508	4.60354	4.46928	3.42721	5.33388	5.17906	5.19656	5.15743	5.07556	5.19798	5.47378	5.24389	5.22814	4.87307	5.26364
4158_at		9	-246912	14748081			YIL059C	YIL059C	NA	Dubious open reading frame unlikely to encode a protein, based on available experimental and comparative sequence data; partially overlaps the uncharacterized ORF YIL060W	1.95e-05	6.33408	5.7555	5.37746	3.1807	3.93424	4.46515	4.55663	4.27897	4.32006	5.48717	5.87695	5.59819	5.78324	5.70379	5.08086	4.40742	4.39099	4.24869	7.89982	7.72776	7.77995	6.88916	6.88047	7.16848	5.69788	5.83199	5.68656	8.44467	8.48546	8.33905	8.2242	8.00777	7.31978	5.77247	7.34058
4160_at		9	-248393	9169868, 11179416, 12414795, 14562095, 14722227, 16254148, 16969341	GO:0008150: biological_process, GO:0005737: cytoplasm, GO:0003674: molecular_function		YIL057C	YIL057C	NA	Putative protein of unknown function; expression induced under carbon limitation and repressed under high glucose	0.00157999	10.973	10.8944	11.0395	8.79307	9.13108	9.85767	4.2946	4.48494	3.98599	12.2995	12.458	12.1881	12.2759	12.2954	11.551	9.87338	10.6036	10.2078	5.16954	3.97305	4.82527	2.66763	2.92773	2.69006	3.048	2.71104	3.12926	2.6194	2.57643	2.51497	1.84728	1.64801	2.52004	1.67675	2.63205
4177_at		9	195596	17078969	GO:0008150: biological_process, GO:0005575: cellular_component, GO:0003674: molecular_function		YIL089W	YIL089W	NA	Putative protein of unknown function	0.00338861	5.05094	4.82602	4.77402	4.83555	3.87702	4.4649	5.00216	4.92668	4.56769	5.66748	5.8676	5.89773	6.0602	5.70718	5.76294	4.72337	5.34473	5.02667	6.98098	6.81689	6.76678	6.11642	6.41573	6.09205	5.16122	5.7516	5.83583	7.10248	7.38787	6.95492	5.7058	6.56884	5.73255	5.8708	6.43718
4178_at	AVT7	9	-199400	11274162, 16118182, 16879428	GO:0006810: transport, GO:0000324: vacuole, cell cycle-correlated morphology, GO:0005886: plasma membrane, GO:0005215: transporter activity		YIL088C	AVT7	NA	Putative transporter, member of a family of seven S. cerevisiae genes (AVT1-7) related to vesicular GABA-glycine transporters	6.5e-05	7.94438	7.9943	7.9245	7.9137	6.98995	8.07677	8.13319	8.06537	7.74918	7.24634	7.72212	7.90085	7.69737	7.78074	7.60804	6.62428	7.61795	7.8315	8.83905	8.64891	9.12031	8.81009	8.96324	8.84167	7.63956	9.15247	8.89573	9.18572	8.74917	8.84175	8.23719	9.11922	8.44535	8.25344	9.13391
4183_at		9	-204650	11923312, 14690591	GO:0015937: coenzyme A biosynthetic process, GO:0005634: nucleus, GO:0005737: cytoplasm, GO:0004632: phosphopantothenate--cysteine ligase activity		YIL083C	YIL083C	NA	Putative phosphopantothenoylcysteine synthetase (PPCS) that catalyzes the second step in the biosynthesis of coenzyme A from pantothenate; conserved in bacteria, humans, and plants; essential for viability	0.00541529	9.49989	9.43618	8.99429	9.54379	9.04673	9.49769	8.88376	8.72089	8.87971	8.66916	7.8325	8.48983	8.84992	8.6544	8.96854	7.94925	8.55176	8.54774	8.60761	8.4117	8.74152	8.42557	8.34964	9.06366	7.373	8.11196	7.68556	7.77813	8.01966	7.8997	7.77535	7.5713	7.95948	7.84917	7.72876
4189_at	RPN2	9	-220697	7565784, 7957966, 8816993, 8882582, 9151663, 9307963, 9584156, 9697412, 9741626, 10490634, 10664589, 10688918, 11248031, 12200120, 12504901, 12853471, 15210724, 15575969, 15917626, 16679556, 16906146, 16922378, 17135287	GO:0006511: ubiquitin-dependent protein catabolic process, GO:0006511: ubiquitin-dependent protein catabolic process, GO:0005634: nucleus, GO:0008540: proteasome regulatory particle, base subcomplex (sensu Eukaryota), GO:0004175: endopeptidase activity, GO:0030674: protein binding, bridging	03050: Proteasome	YIL075C	RPN2	SEN3	Subunit of the 26S proteasome, substrate of the N-acetyltransferase Nat1p	0.00199947	8.66979	8.8297	8.67002	8.48913	8.24225	8.257	8.70749	8.56329	8.61521	9.03441	8.76428	9.14207	8.90818	8.76705	8.78099	8.91851	9.06185	8.56009	8.90378	8.8152	9.09903	8.99973	7.75857	8.74931	8.55259	8.71487	8.44305	9.68856	9.58268	9.26295	9.36767	8.96944	9.28721	8.74346	9.34357
4190_at	SER33	9	-222487	9169868, 9341119, 12525494, 14562095, 16969341, 17287356	GO:0009070: serine family amino acid biosynthetic process, GO:0005737: cytoplasm, GO:0004617: phosphoglycerate dehydrogenase activity	00260: Glycine, serine and threonine metabolism	YIL074C	SER33	NA	3-phosphoglycerate dehydrogenase, catalyzes the first step in serine and glycine biosynthesis; isozyme of Ser3p	5.69e-08	7.8695	8.09763	7.59912	8.57423	8.67548	8.61549	8.81641	8.64879	8.80866	7.3208	6.85593	7.34411	7.112	7.65337	7.93663	7.41363	8.00781	7.44682	7.79268	7.01988	7.71781	8.56667	3.21764	7.35612	8.312	8.79027	8.06028	7.84772	8.04319	7.63907	7.43783	7.99178	8.30291	7.3467	8.21643
4192_at	RPI1	9	-137874	1649384, 10844671, 12455971, 15843968, 16464826, 17003135	GO:0007265: Ras protein signal transduction, GO:0009228: thiamin biosynthetic process, GO:0005634: nucleus, GO:0005083: small GTPase regulator activity		YIL119C	RPI1	NA	Putative transcriptional regulator; overexpression suppresses the heat shock sensitivity of wild-type RAS2 overexpression and also suppresses the cell lysis defect of an mpk1 mutation	0.00784216	6.18677	5.43888	5.48894	5.62939	4.72946	4.99347	5.83033	5.34021	5.06525	5.59732	4.9696	5.54108	6.81103	6.3943	6.25173	5.44974	6.42855	6.03713	8.58019	8.87802	8.87198	7.86884	7.7451	7.84207	5.09055	6.96487	6.67078	9.10339	8.53172	8.89177	8.18504	7.6711	6.58003	7.24224	6.97521
4193_at	RHO3	9	139749	1448099, 1587484, 7565410, 7749321, 8666671, 8666672, 8852836, 8939567, 9383048, 9484602, 9639314, 9691031, 9742927, 9759491, 9891811, 10207081, 10402465, 10526184, 10588647, 10639324, 10652251, 10931290, 11156982, 11680821, 11706050, 11779787, 11886564, 11909549, 11935222, 12480907, 12810699, 15192110, 15484287, 15563607, 15944456, 16103227, 16359701, 16514150, 16751107, 17222083, 17229886, 1734…	GO:0006887: exocytosis, GO:0007015: actin filament organization, GO:0007264: small GTPase mediated signal transduction, GO:0030468: establishment of cell polarity (sensu Fungi), GO:0005622: intracellular, GO:0003924: GTPase activity, GO:0004871: signal transducer activity		YIL118W	RHO3	NA	Non-essential small GTPase of the Rho/Rac subfamily of Ras-like proteins involved in the establishment of cell polarity; GTPase activity positively regulated by the GTPase activating protein (GAP) Rgd1p	0.0166723	7.78002	7.90693	7.17238	8.40198	7.52842	8.19141	8.12343	7.35324	7.30859	6.12533	5.51095	6.35362	6.73042	7.24199	6.66033	6.71148	7.03028	6.39238	8.73891	8.02517	8.72156	8.56357	8.33487	8.78773	6.8668	8.50142	8.10806	7.84381	7.35594	7.61936	7.94809	7.5907	7.21774	7.63203	8.06573
4200_at	COX5B	9	155219	1385, 43469, 171256, 201622, 216693, 221490, 221509, 221510, 227884, 1665335, 1847916, 2169024, 2233724, 2546055, 2548089, 2824989, 2824990, 2844807, 2847035, 2852136, 2982841, 2986105, 2987205, 3033605, 4287709, 4309989, 4332559, 4346952, 4346953, 4358612, 4360672, 6300105, 8041793, 9169434, 10318903, 10385027, 10764779, 10849661, 11245784, 11943460, 14576278, 15921494, 16084486, 16118182, 16581…	GO:0006123: mitochondrial electron transport, cytochrome c to oxygen, GO:0005739: mitochondrion, GO:0005751: mitochondrial respiratory chain complex IV, GO:0004129: cytochrome-c oxidase activity	00190: Oxidative phosphorylation	YIL111W	COX5B	NA	Subunit Vb of cytochrome c oxidase, which is the terminal member of the mitochondrial inner membrane electron transport chain; predominantly expressed during anaerobic growth while its isoform Va (Cox5Ap) is expressed during aerobic growth	0.0104563	8.49513	7.91195	7.73413	7.21605	8.35731	8.02396	7.58	7.8131	7.65165	5.01701	5.14466	5.70605	5.39108	5.18763	5.26415	4.33016	4.31781	4.87662	9.14501	8.61014	8.69373	8.46896	8.37476	8.63249	8.03057	7.91833	7.63697	6.8113	7.18332	7.03588	7.02376	6.92191	6.43867	6.15291	6.28475
4201_at	MNI1	9	156042	12134085, 12872006, 14562095, 14764870, 15166135, 16234568	GO:0042493: response to drug, GO:0005634: nucleus, GO:0005737: cytoplasm, GO:0008757: S-adenosylmethionine-dependent methyltransferase activity		YIL110W	MNI1	NA	Putative S-adenosylmethionine-dependent methyltransferase of the seven beta-strand family; deletion mutant exhibits a weak vacuolar protein sorting defect, enhanced resistance to caspofungin, and is synthetically lethal with MEN mutants	3.49e-05	6.71438	6.62715	6.32523	7.73295	7.08981	7.45337	7.7515	7.30281	7.26163	5.3148	5.48925	6.00171	6.32906	6.42446	5.97546	6.23778	6.43873	6.02187	6.67814	5.7204	6.81858	7.24695	4.18271	6.70877	7.02219	7.51396	6.58978	6.39158	6.29224	6.06101	5.99696	6.2342	6.278	5.92939	6.56513
4202_at	SEC24	9	-160162	7641893, 8223424, 8583916, 8599108, 8930902, 9023343, 9190202, 9261052, 9325247, 9395526, 9681627, 9685263, 10075675, 10097109, 10198022, 10214955, 10329445, 10330397, 10532354, 10564255, 10712514, 10720463, 10749860, 10753972, 10767539, 10873822, 10878245, 11053466, 11086000, 11208102, 11252894, 11377815, 11389436, 11535824, 11694599, 11717432, 11726510, 11733049, 11739406, 11950838, 12176018, 1…	GO:0006888: ER to Golgi vesicle-mediated transport, GO:0006914: autophagy, GO:0030127: COPII vesicle coat, GO:0005515: protein binding		YIL109C	SEC24	ANU1	Component of the Sec23p-Sec24p heterodimeric complex of the COPII vesicle coat; involved in ER to Golgi transport, cargo selection and autophagy; required for the binding of the Sec13 complex to ER membranes; homologous to Lst1p and Lss1p	1.02e-08	8.26641	8.17672	8.17272	8.20944	8.29422	8.27533	8.38922	8.67331	8.78765	9.11048	8.46834	8.85009	8.81862	8.72691	9.07436	8.53464	8.9467	8.61894	8.29353	8.14545	8.51326	8.47143	2.36184	6.26492	8.22188	8.47942	7.80251	8.91911	9.18626	8.8692	8.50757	8.83703	8.88754	8.35661	8.94355
4203_at		9	160884	11728304, 14562095, 15606766, 16432255	GO:0008150: biological_process, GO:0005737: cytoplasm, GO:0003674: molecular_function		YIL108W	YIL108W	NA	Putative metalloprotease	1.63e-11	7.84731	7.79104	7.78238	8.07118	7.79081	7.77939	7.38541	7.14561	7.71073	8.77899	8.48063	8.62461	8.52691	8.32075	8.82477	7.81938	8.02732	8.33255	8.0772	7.89232	8.15422	7.66978	2.70097	7.68412	6.75737	7.64272	7.11449	8.59497	8.93875	8.39278	7.87668	8.29209	8.14677	8.15237	8.1793
4204_at	PFK26	9	-165758	1322693, 1657152, 1851090, 2529854, 2961616, 8218176, 8368010, 8398211, 8861205, 9302011, 9308187, 9891041, 10350085, 11135551, 11158357, 11162407, 11389906, 12545388, 12586695, 12732312, 12755632, 12791685, 14561723, 14671320, 15037628, 15665377, 15870279, 16969341	GO:0006003: fructose 2,6-bisphosphate metabolic process, GO:0006110: regulation of glycolysis, GO:0005737: cytoplasm, GO:0003873: 6-phosphofructo-2-kinase activity, GO:0003873: 6-phosphofructo-2-kinase activity	00051: Fructose and mannose metabolism	YIL107C	PFK26	NA	6-phosphofructo-2-kinase, inhibited by phosphoenolpyruvate and sn-glycerol 3-phosphate, has negligible fructose-2,6-bisphosphatase activity, transcriptional regulation involves protein kinase A	5.72e-05	7.63725	7.01572	7.67191	6.67	6.41127	6.67539	6.32217	5.89332	6.6227	8.37102	7.55986	8.44449	7.79735	7.25997	6.5437	6.18893	6.64183	5.97011	7.3583	7.28385	7.37104	6.5929	3.86719	6.21135	5.60343	5.94414	5.79481	6.93212	7.23843	6.97339	5.31184	6.15012	5.43603	5.60389	5.36134
4216_at	AXL2	9	85366	1448099, 8805277, 8846915, 9008707, 9732282, 10366591, 10652251, 11062466, 11063681, 11313501, 11907269, 11909544, 12176366, 12221111, 14574415, 14980713, 15282802, 17347519, 17460121	GO:0000282: cellular bud site selection, GO:0007120: axial cellular bud site selection, GO:0005887: integral to plasma membrane, GO:0005935: cellular bud neck, GO:0005940: septin ring, GO:0003674: molecular_function		YIL140W	AXL2	c("BUD10", "SRO4")	Integral plasma membrane protein required for axial budding in haploid cells, localizes to the incipient bud site and bud neck; glycosylated by Pmt4p; potential Cdc28p substrate	0.000195699	5.84813	5.70592	5.5474	5.64642	5.65236	5.6979	5.54458	5.55395	5.66264	7.06285	6.25775	6.61986	5.88875	6.37002	6.21954	6.37627	6.42542	6.55452	6.20627	5.60968	6.19071	6.01251	3.71394	5.8164	5.45572	5.72608	5.35373	6.37602	6.60903	6.00477	5.77168	6.73557	5.61541	6.05513	6.00201
4219_at	TMA108	9	-92788	14562095, 15606766, 16702403	GO:0008150: biological_process, GO:0005737: cytoplasm, GO:0005840: ribosome, GO:0003674: molecular_function		YIL137C	TMA108	RBF108	Protein that associates with ribosomes; putative metalloprotease	0.00390604	5.19441	5.44912	5.36143	5.24285	5.29046	5.0865	5.24784	4.64682	5.05288	6.21904	6.06728	5.61046	5.78753	5.80969	5.79301	6.25229	5.96357	5.61941	5.56398	5.48758	5.77596	5.70049	5.68557	5.70362	5.50228	5.46857	5.45308	6.60711	6.05291	6.55038	6.1908	6.71601	6.07923	5.81352	6.45701
4227_at	TAO3	9	-113237	9169870, 10894548, 10898792, 11854408, 12234926, 12454058, 12972564, 14576278, 16273108, 16552603, 16775005, 16823961	GO:0000902: cell morphogenesis, GO:0000902: cell morphogenesis, GO:0000903: cellular morphogenesis during vegetative growth, GO:0007114: cell budding, GO:0007114: cell budding, GO:0000131: incipient cellular bud site, GO:0005739: mitochondrion, GO:0005933: cellular bud, GO:0043332: mating projection tip, GO:0003674: molecular_function		YIL129C	TAO3	PAG1	Protein involved in cell morphogenesis and proliferation, associated with protein kinase Cbk1p; mutants activate OCH1 transcription	0.0127508	8.74084	8.94967	8.79136	7.92203	8.01935	8.89437	8.23243	7.95006	6.97709	9.43622	9.26267	9.16622	8.75382	8.84035	8.64766	8.74534	8.79661	8.7065	9.18595	9.25693	9.42623	9.13375	9.39032	9.21156	7.85458	8.46771	8.34475	10.0518	9.80194	10.0896	9.71891	9.7524	9.26799	7.58235	9.28106
4236_at	QDR1	9	134414	8987357, 9774671, 11302822, 15215105, 15649438, 15833139, 15879519, 16118182, 16630275	GO:0006855: multidrug transport, GO:0005886: plasma membrane, GO:0005887: integral to plasma membrane, GO:0015239: multidrug transporter activity, GO:0015559: multidrug efflux pump activity		YIL120W	QDR1	NA	Multidrug transporter of the major facilitator superfamily, required for resistance to quinidine, ketoconazole, fluconazole, and barba	0.00778078	4.23048	3.87208	3.46507	4.35822	3.14312	3.91703	3.93678	3.43389	3.38617	3.76647	3.21393	3.89892	3.21511	3.19175	3.173	2.32632	2.99519	3.189	3.33127	3.20089	3.18207	3.236	3.52792	3.27987	2.60452	3.17088	3.27298	2.77723	3.0245	2.7759	2.74409	2.75348	2.46475	2.68498	2.83809
4237_at		9	-34077	11866506, 12748633, 16879428, 17308034	GO:0008150: biological_process, GO:0005575: cellular_component, GO:0003674: molecular_function		YIL165C	YIL165C	NA	Putative protein of unknown function; in closely related species and other S. cerevisiae strain backgrounds YIL165C and adjacent ORF, YIL164C, likely constitute a single ORF encoding a nitrilase gene	5.06e-05	6.67116	6.64303	6.34221	6.39842	7.08848	6.99865	7.03175	7.04878	6.76708	6.56363	6.64067	6.22411	7.06991	7.13067	7.36228	7.3711	7.04333	7.04248	7.91801	7.8555	8.03116	8.27487	8.36045	7.27668	9.19967	9.39261	9.00627	8.27401	8.52633	8.59548	9.60614	9.71693	9.63048	8.57265	9.91205
4238_at	NIT1	9	-34686	9990050, 11380987, 17308034	GO:0008150: biological_process, GO:0005575: cellular_component, GO:0000257: nitrilase activity		YIL164C	NIT1	NA	Nitrilase, member of the nitrilase branch of the nitrilase superfamily; in closely related species and other S. cerevisiae strain backgrounds YIL164C and adjacent ORF, YIL165C, likely constitute a single ORF encoding a nitrilase gene	0.00206468	7.08565	6.56946	6.40011	6.34381	7.58107	7.42131	7.5464	7.40663	6.86006	6.79704	6.54176	6.10282	7.66158	7.39384	8.02672	7.24414	7.19218	7.17729	8.03165	8.02661	7.84978	7.98882	8.22572	7.43348	9.39039	9.30769	9.52136	7.83713	8.86597	8.94895	9.8567	10.0236	10.1867	9.55416	10.4299
4246_at	GUT2	9	-53708	191434, 1499720, 1676389, 7961476, 8256521, 8682323, 9070847, 9559543, 10536147, 10590462, 10681445, 10781551, 11142398, 11152939, 11502169, 12032156, 12039737, 12627397, 12734673, 14576278, 14977171, 15118906, 15557339, 16208474, 16407407, 16689936, 16741729, 16806528, 16823961, 16884526, 17132142, 17287356, 17518420, 17520483	GO:0005975: carbohydrate metabolic process, GO:0006116: NADH oxidation, GO:0005739: mitochondrion, GO:0005739: mitochondrion, GO:0005739: mitochondrion, GO:0031307: integral to mitochondrial outer membrane, GO:0004368: glycerol-3-phosphate dehydrogenase activity, GO:0004368: glycerol-3-phosphate dehydrogenase activity, GO:0004368: glycerol-3-phosphate dehydrogenase activity	00564: Glycerophospholipid metabolism	YIL155C	GUT2	NA	Mitochondrial glycerol-3-phosphate dehydrogenase; expression is repressed by both glucose and cAMP and derepressed by non-fermentable carbon sources in a Snf1p, Rsf1p, Hap2/3/4/5 complex dependent manner	0.0131083	8.60712	8.11656	8.11641	6.66529	5.33972	6.78254	5.53094	5.55267	4.89611	11.1341	11.2551	11.4522	11.2234	11.2842	10.7511	10.1084	11.1795	10.7496	6.95386	6.29923	7.28121	5.19322	5.12227	5.48612	3.38232	4.08595	4.63176	9.69183	9.63881	9.87579	7.7474	9.19284	8.27546	8.39022	8.54974
4255_at	ECM37	9	-75773	9335584, 15879519	GO:0007047: cell wall organization and biogenesis, GO:0005575: cellular_component, GO:0003674: molecular_function		YIL146C	ECM37	NA	Non-essential protein of unknown function	0.019224	5.27535	5.07152	5.05857	3.5598	3.55946	3.8468	4.12811	4.12803	3.70731	6.21455	5.84377	6.52863	6.31307	6.13204	6.37234	5.24139	5.56352	5.62403	6.13578	5.61817	6.07589	5.624	5.69515	5.51207	4.31293	5.17301	4.39004	7.68251	6.46668	7.3419	7.45222	6.94605	6.45999	5.64945	6.18227
4259_at	CCT2	9	83302	7846767, 7908441, 7916460, 7916461, 8771707, 9380710, 9409825, 9878052, 10786831, 11892987, 12545388, 12832642, 14517260, 15044803, 15704212, 16497536, 17429077	GO:0006457: protein folding, GO:0007010: cytoskeleton organization and biogenesis, GO:0005737: cytoplasm, GO:0005737: cytoplasm, GO:0005832: chaperonin-containing T-complex, GO:0005832: chaperonin-containing T-complex, GO:0005856: cytoskeleton, GO:0051082: unfolded protein binding		YIL142W	CCT2	c("BIN3", "TCP2")	Subunit beta of the cytosolic chaperonin Cct ring complex, related to Tcp1p, required for the assembly of actin and tubulins in vivo	2.05e-11	8.6213	8.7252	8.76388	8.9974	8.80799	8.88204	8.90497	8.65424	8.95143	9.06685	8.34264	8.87296	8.95175	8.86351	9.34316	9.08146	9.29229	9.20521	8.66164	8.40982	8.77983	8.56008	3.5706	8.13192	8.52836	8.91832	8.66247	9.06919	9.40401	8.89217	9.00672	9.1719	9.19493	8.50471	9.14109
4283_at		9	29032	2194168, 9169870, 16233220, 17308034	GO:0009069: serine family amino acid metabolic process, GO:0005575: cellular_component, GO:0003941: L-serine ammonia-lyase activity		YIL168W	YIL168W	NA	Open reading frame, unlikely to produce a functional protein in S288C; in closely related species and other <i>S. cerevisiae</i> strain backgrounds YIL168W and adjacent ORF, YIL167W, constitute a single ORF encoding L-serine dehydratase	0.00631568	3.96806	3.90458	4.11533	3.82128	3.68577	3.42321	3.51564	3.28492	3.25921	4.25561	4.05753	3.89111	4.05415	3.81958	3.93173	3.56633	2.95223	2.9215	4.58286	4.13798	4.59067	4.20199	4.58796	4.1824	4.40597	4.03173	4.65044	4.91359	6.2337	6.24095	5.26505	5.29892	4.45133	4.1545	4.77137
4284_at	SDL1	9	29416	2194168, 9169870, 16233220, 16879428, 17308034, 17408496	GO:0009069: serine family amino acid metabolic process, GO:0009636: response to toxin, GO:0005575: cellular_component, GO:0003941: L-serine ammonia-lyase activity		YIL167W	SDL1	NA	Open reading frame, unlikely to produce a functional protein in S288C; in closely related species and other <i>S. cerevisiae</i> strain backgrounds YIL167W and adjacent ORF, YIL168W, constitute a single ORF encoding L-serine dehydratase	2.72e-07	4.41943	4.7756	4.56783	4.26934	4.25327	4.21792	4.2885	4.17914	4.06181	5.38837	5.38794	5.13785	4.90016	4.81363	4.55122	4.61489	4.1531	3.93279	6.38931	6.4084	6.53536	6.06916	6.5206	5.80354	5.4239	5.72015	5.93154	6.06929	7.62457	7.68354	7.03558	6.64336	5.7308	4.95668	5.89354
4286_s_at	NMD2	8	-255758	1327957, 1569946, 1666843, 7009318, 7604038, 7799937, 7883167, 7883168, 8601282, 8816462, 8852902, 8896465, 8987399, 9032286, 9268361, 9580697, 9671745, 9742129, 9799255, 10075877, 10098411, 10469842, 10490610, 10573121, 10848586, 10917592, 10958635, 11073994, 11113196, 11137022, 11238889, 11577116, 11909543, 12172963, 12196393, 12529390, 12582130, 12672499, 12695845, 12696145, 12799443, 12853617…	GO:0000184: mRNA catabolic process, nonsense-mediated decay, GO:0000723: telomere maintenance, GO:0006402: mRNA catabolic process, GO:0006452: translational frameshifting, GO:0005737: cytoplasm, GO:0005844: polysome, GO:0005515: protein binding		YHR077C	NMD2	c("IFS1", "SUA1", "UPF2")	Protein involved in the nonsense-mediated mRNA decay (NMD) pathway; interacts with Nam7p and Upf3p; involved in telomere maintenance	0.00112694	7.67157	7.9228	7.42169	8.10746	7.64576	7.90567	7.34478	6.7521	7.24087	7.77521	7.08756	7.68149	6.3379	6.98008	5.3767	7.25457	7.14707	5.48199	7.08593	6.42517	7.51439	7.51513	2.91946	5.01458	6.33074	7.19703	6.81884	7.55987	7.57359	7.21356	6.3611	6.88215	6.71203	6.42263	7.16266
4287_s_at	CRG1	8	519437	9873020, 11728304, 12872006, 15116342, 15579677	GO:0008150: biological_process, GO:0005575: cellular_component, GO:0008757: S-adenosylmethionine-dependent methyltransferase activity		YHR209W	CRG1	NA	Putative S-adenosylmethionine-dependent methyltransferase; mediates cantharidin resistance	0.0136842	4.31341	4.20923	3.9435	4.16572	4.08887	3.70503	3.96358	3.52842	3.79864	6.65021	6.12531	6.64518	6.33119	6.57832	6.05115	4.97912	4.81409	4.10056	3.94191	3.36478	3.94741	4.33317	2.79149	3.91788	3.53577	4.03403	3.62884	4.56444	4.75177	4.11185	3.20428	3.47644	3.51997	3.24032	3.48373
4316_at		8	502388	11935221, 14562095	GO:0008150: biological_process, GO:0000324: vacuole, cell cycle-correlated morphology, GO:0005625: soluble fraction, GO:0003674: molecular_function		YHR202W	YHR202W	NA	Putative protein of unknown function; green fluorescent protein (GFP)-fusion protein localizes to the vacuole, while HA-tagged protein is found in the soluble fraction, suggesting cytoplasmic localization	0.0194082	6.91344	6.37725	6.46718	5.37904	4.9901	5.90864	5.59916	5.58651	4.28446	7.53189	7.34568	7.36059	7.65876	7.28774	7.61265	6.62387	7.1568	6.84073	7.07013	6.71139	7.28079	5.78895	6.07724	6.40426	5.56363	6.16101	5.9952	8.20911	8.30926	8.60775	7.87026	8.17829	7.99414	6.86497	8.01395
4340_at		8	465178				YHR180W	YHR180W	NA	Dubious open reading frame unlikely to encode a protein, based on available experimental and comparative sequence data	0.00829402	7.27499	6.75363	6.72126	5.55699	6.32846	6.19787	6.54857	6.11304	5.81163	6.5754	6.08057	6.70434	6.66296	6.69898	6.67594	4.63083	5.50512	5.3561	7.72694	7.71894	7.55292	7.25318	7.16068	7.14059	5.73626	6.88429	7.02186	8.7866	7.38217	8.43422	7.60303	7.80066	7.30574	6.85354	6.62644
4346_at	KOG1	8	-480672	10648609, 12150925, 12408816, 12563289, 12631735, 14562095, 14576278, 14736892, 14993446, 16308562, 16394584, 16516475, 16647875, 16823961, 17507646, 17679098	GO:0001558: regulation of cell growth, GO:0009267: cellular response to starvation, GO:0031929: TOR signaling pathway, GO:0000329: membrane of vacuole with cell cycle-correlated morphology, GO:0005624: membrane fraction, GO:0005739: mitochondrion, GO:0005886: plasma membrane, GO:0031931: TORC 1 complex, GO:0003674: molecular_function		YHR186C	KOG1	LAS24	Subunit of TORC1, a rapamycin-sensitive complex involved in growth control that contains Tor1p or Tor2p, Lst8p and Tco89p; contains four HEAT repeats and seven WD-40 repeats; may act as a scaffold protein to couple TOR and its effectors	1.38e-08	6.96325	6.79329	6.99318	6.97075	6.6334	6.55102	6.60897	6.35415	6.67885	7.4828	6.8458	7.10707	6.98765	6.87905	7.11543	7.10773	7.19318	7.00159	7.32633	7.17286	7.35034	6.95475	1.98014	5.55449	6.36548	7.04098	6.35833	8.15578	8.27217	8.02409	7.69001	8.1453	7.78665	7.40148	7.81117
4348_at	GPI16	8	-483837	10618406, 11483512, 11598210, 12958211, 15075373, 15939668, 16155567, 16859984, 17361015	GO:0016255: attachment of GPI anchor to protein, GO:0042765: GPI-anchor transamidase complex, GO:0003923: GPI-anchor transamidase activity, GO:0003923: GPI-anchor transamidase activity	00563: Glycosylphosphatidylinositol(GPI)-anchor biosynthesis, 01031: Glycan structures - biosynthesis 2	YHR188C	GPI16	NA	Transmembrane protein subunit of the glycosylphosphatidylinositol transamidase complex that adds GPIs to newly synthesized proteins; human PIG-Tp homolog	3.76e-05	6.42782	5.57227	6.0007	5.82979	5.73082	5.28218	6.58253	6.77663	6.73846	6.65915	6.33853	6.94917	6.71628	7.22188	7.47362	6.55122	6.98413	7.01639	6.4164	5.86128	6.53408	6.40555	2.43768	6.31857	6.12347	6.79791	6.05071	7.02495	7.03496	6.57056	4.89156	7.0151	6.50099	6.84079	6.66884
4356_at		8	-400851	14764870	GO:0008150: biological_process, GO:0005575: cellular_component, GO:0003674: molecular_function		YHR151C	YHR151C	NA	Putative protein of unknown function	3.18e-06	6.77003	6.38077	6.41777	6.72493	6.956	7.07491	6.82378	6.6789	6.45184	6.51439	6.33123	6.3491	6.89567	6.82435	7.18896	6.14234	6.24636	6.58467	6.6931	6.54698	6.72405	6.43615	3.96814	6.04373	6.53859	6.45139	6.10058	6.59879	7.09364	6.59203	6.23267	5.97886	6.53638	5.94108	6.52099
4357_at	SPO12	8	401437	1333584, 2188099, 6749597, 7021311, 7021312, 7502049, 8307336, 8407833, 9529390, 9763445, 10564265, 11085271, 11278742, 11572776, 11729145, 11738942, 11832211, 11864593, 12461287, 12524331, 12598903, 12663816, 12686605, 12737806, 12737807, 12769836, 12906813, 14514882, 14551257, 14760507, 15043811, 15130497, 15137939, 15137940, 15215318, 15273393, 15520278, 15620644, 15906259, 16039591, 16079231,…	GO:0000278: mitotic cell cycle, GO:0000278: mitotic cell cycle, GO:0007096: regulation of exit from mitosis, GO:0007127: meiosis I, GO:0005634: nucleus, GO:0005730: nucleolus, GO:0003674: molecular_function		YHR152W	SPO12	NA	Nucleolar protein of unknown function, positive regulator of exit from mitosis; involved in regulating the release of Cdc14p from the nucleolus in early anaphase; proposed to play similar role in meiosis	9.05e-09	7.59688	7.24891	7.0496	7.51676	7.8354	7.34585	7.61641	7.26398	7.33629	7.10228	6.53302	6.39533	6.36037	6.55172	6.11499	7.12479	7.19569	6.07604	7.72253	7.2556	7.93353	8.1995	3.01957	7.15286	7.7568	7.78903	7.86998	7.19733	7.30568	7.30722	6.86421	7.40573	7.64375	7.23055	7.65737
4359_at	RTT107	8	402969	11743205, 11779788, 11830665, 12149442, 12482937, 12496357, 14562095, 14764870, 14988729, 15718301, 16267268, 16335538, 16569515, 16751663, 17094803, 17206143, 17220322	GO:0000335: negative regulation of DNA transposition, GO:0006302: double-strand break repair, GO:0005634: nucleus, GO:0003674: molecular_function		YHR154W	RTT107	ESC4	Protein implicated in Mms22-dependent DNA repair during S phase, DNA damage induces phosphorylation by Mec1p at one or more SQ/TQ motifs; interacts with Mms22p and Slx4p; has four BRCT domains; has a role in regulation of Ty1 transposition	0.000148456	6.77578	6.44855	6.45251	7.39342	7.17787	7.07305	6.71624	6.63255	6.73677	6.377	6.19001	6.50091	5.21754	6.15168	2.8236	6.54579	6.46195	5.41362	6.8998	6.7153	7.38036	7.7999	2.75238	7.11291	6.64251	6.97557	6.4913	7.09417	6.8438	6.8096	6.11095	6.72883	6.73084	7.23267	7.38384
4397_at	MRPL6	8	-393286	7593000, 8358820, 9151978, 9445368, 10929718, 11433365, 14576278, 16118188, 16823961, 17604309	GO:0006412: translation, GO:0005739: mitochondrion, GO:0005762: mitochondrial large ribosomal subunit, GO:0005762: mitochondrial large ribosomal subunit, GO:0003735: structural constituent of ribosome		YHR147C	MRPL6	NA	Mitochondrial ribosomal protein of the large subunit	0.000546733	7.65066	6.89715	6.91434	6.78167	7.42491	6.95729	7.68034	7.35928	7.24334	6.83061	6.75157	6.88957	7.70159	7.60197	7.64269	7.2645	7.66416	7.81899	6.50284	5.89407	6.13001	6.51065	6.33574	6.36053	6.16089	6.44037	6.32791	6.20776	5.593	6.75884	6.98657	6.61963	6.99671	7.06105	6.65676
4402_at	CTM1	8	330313	220257, 2822698, 6246072, 10550052, 10791961, 17005568	GO:0018022: peptidyl-lysine methylation, GO:0005829: cytosol, GO:0000277: [cytochrome c]-lysine N-methyltransferase activity, GO:0000277: [cytochrome c]-lysine N-methyltransferase activity		YHR109W	CTM1	NA	Cytochrome c lysine methyltransferase, trimethylates residue 72 of apo-cytochrome c (Cyc1p) in the cytosol; not required for normal respiratory growth	0.018154	5.63207	5.789	5.15007	5.31714	4.70298	5.48818	5.14882	4.63594	4.8774	4.67439	4.85499	5.51401	5.44454	5.40459	5.17781	4.90625	5.60771	5.69719	4.86567	4.58336	4.91295	4.45814	4.30026	4.32084	3.49438	4.42275	4.03615	5.05608	5.01423	4.78565	4.40353	4.72341	4.25392	4.60311	4.84673
4405_at		8	-335666	10821189, 14562095	GO:0006790: sulfur metabolic process, GO:0005737: cytoplasm, GO:0004121: cystathionine beta-lyase activity		YHR112C	YHR112C	NA	Putative protein of unknown function; green fluorescent protein (GFP)-fusion protein localizes to the cytoplasm	0.00695099	9.82408	9.87922	9.67225	10.3701	9.81693	10.0716	9.89691	9.58642	9.39555	9.13078	8.38606	9.28848	9.35889	9.16598	9.53898	8.62784	8.99134	8.89042	10.7368	10.6568	10.7248	10.8143	10.6154	10.8216	9.01133	10.2833	10.218	11.0292	10.7827	10.8102	11.1689	10.7679	9.98388	10.6923	10.8345
4406_at		8	336340	8091229, 11914276, 14562095, 15606766, 16367759, 16702403	GO:0006508: proteolysis, GO:0005737: cytoplasm, GO:0005840: ribosome, GO:0042576: aspartyl aminopeptidase activity		YHR113W	YHR113W	NA	Cytoplasmic aspartyl aminopeptidase; cleaves unblocked N-terminal acidic amino acid residues from peptide substrates; forms a 12 subunit homo-oligomeric complex; M18 metalloprotease family member; may interact with ribosomes	0.00695099	7.96913	7.98486	7.81327	7.8787	7.40982	7.88073	7.61564	7.21286	7.56142	8.6681	8.05345	8.87755	8.9144	8.99533	8.90957	8.4941	8.89067	9.04714	8.74765	8.77003	9.25704	8.60704	8.37488	8.96591	7.06887	8.69731	8.02769	9.52593	9.73736	9.50977	9.66382	9.21948	9.19499	9.41837	9.39056
4409_at	COX23	8	341668	10929718, 11943460, 14562095, 15145942, 16239244, 17095012	GO:0009060: aerobic respiration, GO:0009060: aerobic respiration, GO:0005737: cytoplasm, GO:0005739: mitochondrion, GO:0003674: molecular_function		YHR116W	COX23	NA	Mitochondrial intermembrane space protein that functions in mitochondrial copper homeostasis, essential for functional cytochrome oxidase expression; homologous to Cox17p	0.00256105	6.70562	6.29927	5.95782	5.15797	5.46103	5.1777	6.31652	5.56428	5.33027	5.43075	5.70843	5.83874	6.42307	6.25533	6.73032	6.37473	6.82302	6.6138	5.12436	4.60841	4.76646	4.47264	4.19271	3.94669	4.61344	4.69893	4.72594	4.48649	4.65411	4.7116	4.75361	4.48591	4.45731	4.45185	4.24725
4413_at	MSH1	8	349577	1334021, 1459447, 7604017, 7851796, 7961998, 7961999, 8600025, 8666228, 8769132, 8811176, 8816473, 8842147, 9541536, 9726974, 10618404, 10679328, 10915869, 10915870, 11523800, 11862493, 14576278, 15010316, 15558210, 15590333, 15611870, 16337661, 16623698, 16630276, 16823961	GO:0000002: mitochondrial genome maintenance, GO:0006281: DNA repair, GO:0006298: mismatch repair, GO:0007005: mitochondrion organization and biogenesis, GO:0007131: meiotic recombination, GO:0005739: mitochondrion, GO:0008094: DNA-dependent ATPase activity, GO:0032137: guanine/thymine mispair binding, GO:0032139: dinucleotide insertion or deletion binding		YHR120W	MSH1	NA	DNA-binding protein of the mitochondria involved in repair of mitochondrial DNA, has ATPase activity and binds to DNA mismatches; has homology to E. coli MutS; transcription is induced during meiosis	5.49e-05	5.32917	5.44519	5.30837	5.19678	5.22555	5.54851	5.42273	4.9105	5.06899	5.57638	5.10637	5.41097	4.59301	5.1131	4.44044	5.22003	5.63122	4.94521	5.18301	4.77327	5.25389	5.25784	2.38585	4.429	4.82154	5.2644	4.91399	5.85653	5.82981	5.63526	4.47344	5.15543	4.95406	4.60737	5.29599
4414_at	LSM12	8	352759	14562095, 14722227, 15225602, 16702403	GO:0016070: RNA metabolic process, GO:0016070: RNA metabolic process, GO:0005634: nucleus, GO:0005737: cytoplasm, GO:0005840: ribosome, GO:0003723: RNA binding		YHR121W	LSM12	NA	Protein of unknown function that may function in RNA processing; interacts with Pbp1p and Pbp4p and associates with ribosomes; contains an RNA-binding LSM domain and an AD domain; GFP-fusion protein is induced by the DNA-damaging agent MMS	5.83e-10	7.95844	7.91662	7.57142	7.89742	8.00017	7.85852	8.35254	8.19359	8.25374	7.55785	6.90606	7.38019	8.23059	8.39959	7.5175	8.23072	8.28473	7.68882	8.20437	7.72423	7.89903	8.43855	2.61299	7.94773	8.45649	8.69416	8.35212	8.00125	7.74458	7.63087	6.77623	7.98113	7.90235	7.38055	7.76108
4415_at		8	353628	14562095, 14690591, 16155567	GO:0006350: transcription, GO:0005634: nucleus, GO:0005737: cytoplasm, GO:0003674: molecular_function		YHR122W	YHR122W	NA	Putative protein of unknown function; green fluorescent protein (GFP)-fusion protein localizes to the cytoplasm; may be involved in transcription; YHR122W is an essential gene	6.15e-08	6.60098	5.99449	6.01957	6.96253	6.31281	6.42246	6.60305	6.68821	6.94911	6.7973	6.31688	6.51269	7.39813	7.23215	7.4271	6.61045	6.94006	7.09303	6.19558	5.70734	5.99737	5.7864	2.75008	5.79539	6.05597	6.07891	6.26157	6.60617	6.62854	6.53398	5.66894	6.38764	6.30825	6.34482	6.08543
4416_at	EPT1	8	354818	1322394, 1847919, 1848238, 2848840, 7961735, 7961831, 7994181, 8063717, 8182083, 8524222, 8611148, 8663192, 8810347, 9593682, 10191259, 10734188, 10793889, 11159918, 11251067, 12545388, 15225629, 15273086, 15870366, 15879519, 16467472, 16807089, 17078969, 17224918	GO:0006646: phosphatidylethanolamine biosynthetic process, GO:0005783: endoplasmic reticulum, GO:0004307: ethanolaminephosphotransferase activity	00440: Aminophosphonate metabolism, 00564: Glycerophospholipid metabolism, 00565: Ether lipid metabolism	YHR123W	EPT1	NA	sn-1,2-diacylglycerol ethanolamine- and cholinephosphotranferase; not essential for viability	0.00345272	4.47444	3.9193	4.25145	4.90575	4.57939	4.75118	6.08518	5.62509	5.5645	3.66684	3.67276	3.67379	4.46093	5.3412	4.65111	3.79454	3.96944	4.19531	5.23606	4.48451	4.79357	5.61617	3.76005	5.3668	5.3393	5.80987	5.74671	4.54415	4.44095	4.44626	4.05308	4.58339	4.18035	4.78459	4.81697
4417_at	EPT1	8	354818	1322394, 1847919, 1848238, 2848840, 7961735, 7961831, 7994181, 8063717, 8182083, 8524222, 8611148, 8663192, 8810347, 9593682, 10191259, 10734188, 10793889, 11159918, 11251067, 12545388, 15225629, 15273086, 15870366, 15879519, 16467472, 16807089, 17078969, 17224918	GO:0006646: phosphatidylethanolamine biosynthetic process, GO:0005783: endoplasmic reticulum, GO:0004307: ethanolaminephosphotransferase activity	00440: Aminophosphonate metabolism, 00564: Glycerophospholipid metabolism, 00565: Ether lipid metabolism	YHR123W	EPT1	NA	sn-1,2-diacylglycerol ethanolamine- and cholinephosphotranferase; not essential for viability	0.00715762	6.99553	6.36167	6.6331	7.69238	7.19962	7.27307	8.18626	7.91764	8.40864	5.39964	5.32335	5.71413	6.11508	6.89574	6.69036	5.55991	6.13325	6.31586	7.90391	7.19118	8.01261	8.14739	6.12537	8.07452	8.34409	8.5788	8.14535	7.16212	7.03316	6.84205	5.52056	7.38861	6.48737	7.68429	7.06062
4425_at	GAR1	8	-283300	1429834, 1531632, 2898766, 7596817, 7744794, 8034598, 8265353, 8455623, 8502556, 8797828, 9154839, 9159079, 9160748, 9182752, 9182768, 9211982, 9303321, 9472021, 9556561, 9810226, 9843512, 9848653, 10362520, 10668096, 10690410, 10757788, 10848637, 10864042, 10871366, 11074001, 11160879, 11433018, 11433365, 11483523, 11604509, 12052886, 12242285, 12515383, 12660717, 12756332, 15075370, 15388873, 1…	GO:0006364: rRNA processing, GO:0031120: snRNA pseudouridine synthesis, GO:0042254: ribosome biogenesis and assembly, GO:0005730: nucleolus, GO:0005732: small nucleolar ribonucleoprotein complex, GO:0031429: box H/ACA snoRNP complex, GO:0003723: RNA binding, GO:0009982: pseudouridine synthase activity		YHR089C	GAR1	NA	Protein component of the H/ACA snoRNP pseudouridylase complex, involved in the modification and cleavage of the 18S pre-rRNA	7.73e-09	9.44465	8.80157	9.1081	9.44229	9.6138	9.5057	10.1816	9.87994	9.19205	8.63368	8.48464	8.67018	8.62608	8.78099	9.56969	9.50786	9.90429	9.15496	8.60532	8.32577	8.28833	9.05319	3.63608	8.18785	9.83071	9.23278	9.38114	8.01459	8.7559	8.90415	8.27695	9.516	9.52728	8.9844	9.75881
4426_at	YNG2	8	-284627	7701562, 10542254, 10805724, 10835360, 11544250, 11604499, 12417725, 12672825, 12782659, 12917332, 14966270, 15045029, 15353583, 15485911, 15964809, 16167330, 16880522, 17081996, 17142463, 17274630, 17309836, 17339336, 17510366	GO:0006281: DNA repair, GO:0016568: chromatin modification, GO:0016568: chromatin modification, GO:0016568: chromatin modification, GO:0016573: histone acetylation, GO:0005634: nucleus, GO:0032777: Piccolo NuA4 histone acetyltransferase complex, GO:0035267: NuA4 histone acetyltransferase complex, GO:0035064: methylated histone residue binding, GO:0043166: H4/H2A histone acetyltransferase activity		YHR090C	YNG2	c("EAF4", "NBN1")	Subunit of the NuA4 histone acetyltransferase complex that acetylates histone H4 and H2A; has similarity to the human tumor suppressor ING1	2.02e-08	6.34028	5.89506	5.89496	5.90585	5.82358	5.76688	6.23337	6.16131	6.26321	6.72218	6.46439	6.82524	6.74908	6.80372	6.34261	6.57213	6.60084	6.15214	6.42013	6.00615	6.23649	5.94057	2.74205	5.58941	6.04185	5.81053	5.52066	6.68167	7.16312	6.64402	6.11286	5.95604	6.36043	6.13352	6.41883
4427_at	MSR1	8	-286772	1108023, 4315148, 7607232, 8890180, 14576278, 16251355, 16823961, 17176259	GO:0006412: translation, GO:0006412: translation, GO:0006420: arginyl-tRNA aminoacylation, GO:0005739: mitochondrion, GO:0005739: mitochondrion, GO:0004814: arginine-tRNA ligase activity	00330: Arginine and proline metabolism, 00970: Aminoacyl-tRNA biosynthesis	YHR091C	MSR1	NA	Mitochondrial arginyl-tRNA synthetase	2.97e-10	8.29789	7.87805	8.33675	8.41519	8.0593	8.06595	8.17714	7.98496	8.59294	8.462	7.85984	8.26671	8.80782	8.55977	9.01913	8.2226	8.68682	8.89431	7.70178	7.26335	8.05131	7.17653	1.8823	6.93563	6.82592	7.61297	7.33818	8.40246	8.51327	8.50272	7.70073	8.50135	8.15994	8.2473	8.02483
4428_at	HXT4	8	-288814	1603078, 6339489, 7651133, 7862149, 7982576, 8002563, 8154188, 8321195, 8366037, 8403984, 8417358, 8550014, 8626327, 8816466, 8821934, 8830679, 8929273, 8970157, 9037107, 9046082, 9151960, 9271421, 10048030, 10191260, 10336421, 10419970, 10449761, 10455229, 10477308, 10618490, 10835416, 10983231, 11073928, 11287149, 11514503, 11561293, 11577163, 12185841, 12200274, 12213924, 12356733, 12529516, 1…	GO:0008645: hexose transport, GO:0005624: membrane fraction, GO:0005886: plasma membrane, GO:0005353: fructose transmembrane transporter activity, GO:0005355: glucose transmembrane transporter activity, GO:0005355: glucose transmembrane transporter activity, GO:0015146: pentose transmembrane transporter activity, GO:0015578: mannose transmembrane transporter activity		YHR092C	HXT4	c("LGT1", "RAG1")	High-affinity glucose transporter of the major facilitator superfamily, expression is induced by low levels of glucose and repressed by high levels of glucose	3.75e-10	5.11278	4.50353	4.48207	4.46356	4.4578	4.49246	8.06515	7.42571	6.91928	4.70854	5.44566	6.19747	6.24442	6.22984	7.23821	5.25925	5.34517	5.88275	10.2449	9.85524	10.179	10.9936	3.01859	10.8396	9.61391	10.5957	10.1839	9.16035	9.06299	8.84809	8.40963	9.76777	9.40048	10.0688	9.74085
4430_at	HXT1	8	-292628	2046678, 6339489, 7500933, 7651133, 7862149, 7925377, 7982576, 8002563, 8318258, 8366037, 8417358, 8626327, 8887670, 8901598, 8929273, 8970157, 9151960, 9178001, 9271421, 9299703, 9335593, 9447989, 9457857, 9564039, 9635407, 9929381, 10048030, 10191260, 10336421, 10373505, 10377429, 10419970, 10444092, 10477308, 10618490, 10632886, 10835416, 11073928, 11259599, 11561293, 11577163, 11701352, 12054…	GO:0008645: hexose transport, GO:0005624: membrane fraction, GO:0005886: plasma membrane, GO:0005353: fructose transmembrane transporter activity, GO:0005354: galactose transmembrane transporter activity, GO:0005355: glucose transmembrane transporter activity, GO:0015146: pentose transmembrane transporter activity, GO:0015578: mannose transmembrane transporter activity		YHR094C	HXT1	HOR4	Low-affinity glucose transporter of the major facilitator superfamily, expression is induced by Hxk2p in the presence of glucose and repressed by Rgt1p when glucose is limiting	0.000317828	2.73317	2.44666	2.33742	2.33275	2.34165	2.3539	3.11226	2.98584	3.09908	2.44916	2.91833	3.06517	3.38024	3.23783	3.7395	2.60493	2.38872	2.83153	6.02885	4.58001	5.32807	5.55189	4.83632	4.49342	8.91661	8.7211	7.20154	9.84805	9.5189	9.12677	6.67008	8.65423	8.02723	9.0849	8.68107
4440_at	KIC1	8	316575	9813095, 11062466, 11156974, 12454058, 12480907, 12972564, 14562095, 15579677, 16552603, 16775005	GO:0000902: cell morphogenesis, GO:0000902: cell morphogenesis, GO:0000903: cellular morphogenesis during vegetative growth, GO:0007047: cell wall organization and biogenesis, GO:0007047: cell wall organization and biogenesis, GO:0000131: incipient cellular bud site, GO:0005737: cytoplasm, GO:0005933: cellular bud, GO:0043332: mating projection tip, GO:0016301: kinase activity, GO:0016301: kinase…		YHR102W	KIC1	NRK1	Protein kinase of the PAK/Ste20 kinase family, required for cell integrity possibly through regulating 1,6-beta-glucan levels in the wall; physically interacts with Cdc31p (centrin), which is a component of the spindle pole body	0.00424508	6.55691	6.70129	6.40033	5.30813	5.34537	5.65882	5.55512	5.44204	4.31405	6.54484	6.4909	6.39259	6.56448	6.27144	6.30337	5.37881	5.77816	5.62785	6.78551	6.96636	7.06461	6.26843	6.35594	6.31748	5.6515	5.8955	5.56782	7.92188	7.30071	7.50895	7.1341	7.03379	6.36502	5.4484	6.38019
4454_at	OSH3	8	242584	11238399, 11408574, 11483621, 12049664, 12054531, 12727870, 15013450, 15023338, 15173322, 15367582, 16585271, 16709161, 17004323, 17082746, 17466467	GO:0000742: karyogamy during conjugation with cellular fusion, GO:0001403: invasive growth (sensu Saccharomyces), GO:0006887: exocytosis, GO:0006897: endocytosis, GO:0007124: pseudohyphal growth, GO:0015918: sterol transport, GO:0015918: sterol transport, GO:0030469: maintenance of cell polarity (sensu Fungi), GO:0005737: cytoplasm, GO:0005498: sterol carrier activity, GO:0005498: sterol carrier …		YHR073W	OSH3	NA	Member of an oxysterol-binding protein family with seven members in S. cerevisiae; family members have overlapping, redundant functions in sterol metabolism and collectively perform a function essential for viability	0.0197121	4.70376	5.03061	4.66648	4.64345	4.57891	4.65673	4.71896	4.76882	4.66261	4.44313	4.53402	4.59587	4.87323	4.79833	4.66059	4.39649	4.4765	4.52188	4.76446	4.68497	4.96775	5.31957	5.53273	4.87033	4.87136	4.91614	4.6976	4.87344	4.62001	4.83084	4.88571	4.57411	4.60579	4.52245	4.92139
4472_s_at	DOG2	8	-193538	7754708, 8553694, 8590459, 8662716, 9832517, 10960096, 11404322, 12711700, 14562095	GO:0006006: glucose metabolic process, GO:0006950: response to stress, GO:0030433: ER-associated protein catabolic process, GO:0005634: nucleus, GO:0005737: cytoplasm, GO:0003850: 2-deoxyglucose-6-phosphatase activity		YHR043C	DOG2	NA	2-deoxyglucose-6-phosphate phosphatase, member of a family of low molecular weight phosphatases, similar to Dog1p, induced by oxidative and osmotic stress, confers 2-deoxyglucose resistance when overexpressed	0.000323782	8.4264	8.26219	8.06279	9.02842	8.36523	8.93007	8.74233	8.34793	7.85201	6.20671	6.87884	7.09721	7.27389	7.41144	7.78943	6.94488	8.04849	7.92656	7.04761	6.65853	7.08558	7.66617	7.63854	7.39658	5.76169	7.97886	7.97625	5.34985	6.5548	5.70164	5.87544	5.85696	6.49389	7.10137	6.78391
4476_at	AAP1	8	-201303	8100228, 9701567, 11390663, 11495983, 14562095, 15606766, 16641319, 17179087	GO:0005977: glycogen metabolic process, GO:0006508: proteolysis, GO:0005634: nucleus, GO:0005737: cytoplasm, GO:0004177: aminopeptidase activity		YHR047C	AAP1	AAP1'	Arginine/alanine aminopeptidase, overproduction stimulates glycogen accumulation	0.000196518	7.07475	7.25456	6.99133	8.18422	7.48456	8.07388	7.63201	7.0541	6.66226	7.80415	7.51486	8.31018	8.02359	7.79366	8.43131	7.83438	8.25478	8.1283	6.70048	5.70203	6.59747	6.77208	6.8453	6.87721	5.23931	7.01916	6.77083	6.70749	7.35088	6.54933	6.79443	6.84467	6.38518	7.03862	7.03715
4478_at	FSH1	8	206455	14562095, 14645503, 15802654, 16850348	GO:0008150: biological_process, GO:0005634: nucleus, GO:0005737: cytoplasm, GO:0017171: serine hydrolase activity, GO:0017171: serine hydrolase activity		YHR049W	FSH1	NA	Serine hydrolase that localizes to both the nucleus and cytoplasm; sequence is similar to Fsh2p and Fsh3p	0.00539719	8.53523	8.53198	8.58108	8.55684	8.86165	9.16247	9.78357	9.76765	9.79733	5.78032	5.73644	6.16831	6.51009	6.30755	7.16796	5.98262	6.38828	6.30837	10.2797	10.292	10.1548	10.3706	10.1635	10.4577	10.0665	10.8504	10.8395	9.62416	9.51154	9.77197	10.5131	10.4031	10.6088	10.3763	10.677
4484_s_at		8	-214251		GO:0008150: biological_process, GO:0005575: cellular_component, GO:0003674: molecular_function		YHR054C	YHR054C	NA	Putative protein of unknown function	5.83e-10	7.93355	7.76579	7.55559	7.90591	7.66561	7.94103	7.48936	7.17326	7.32966	7.72631	7.80778	8.12921	7.6604	7.88723	7.28675	7.43284	7.47406	7.03699	8.38068	7.66944	8.329	8.15775	3.04341	8.41751	6.89004	7.62033	6.88246	8.23467	7.92068	8.00372	7.01512	7.64626	7.57837	7.04325	7.65404
4485_at	CPR2	8	-218845	1304384, 1454795, 1547957, 1761234, 2183199, 3522735, 7685914, 9371805, 12840001, 16122766	GO:0008150: biological_process, GO:0005575: cellular_component, GO:0003755: peptidyl-prolyl cis-trans isomerase activity		YHR057C	CPR2	CYP2	Peptidyl-prolyl cis-trans isomerase (cyclophilin), catalyzes the cis-trans isomerization of peptide bonds N-terminal to proline residues; has a potential role in the secretory pathway	0	9.65591	9.34469	9.59706	9.2514	9.36077	9.16927	9.62526	9.45103	9.49343	10.8936	10.4416	10.6763	10.3614	10.1052	10.5142	10.0755	10.0946	10.0986	9.44785	9.15406	9.37359	8.55916	1.78522	8.07526	8.7413	9.19496	9.09856	9.9684	10.4254	10.2895	9.35899	10.0534	9.63727	9.3402	9.49142
4486_at	MED6	8	-219886	8187178, 9234719, 9420330, 9618449, 9671455, 9671713, 9710620, 9774381, 9845373, 9891034, 9974391, 10024883, 10322136, 10469586, 10580000, 10838567, 10966474, 11118219, 11555651, 11572939, 12769853, 12917354, 14966276, 15175151, 15175163, 15380071, 15477388, 15710619, 15896740, 15896741, 15896743, 15896744, 15896745, 15964991, 16758199, 16885025, 17192271	GO:0006366: transcription from RNA polymerase II promoter, GO:0006366: transcription from RNA polymerase II promoter, GO:0000119: mediator complex, GO:0000119: mediator complex, GO:0016592: Srb-mediator complex, GO:0016455: RNA polymerase II transcription mediator activity, GO:0016455: RNA polymerase II transcription mediator activity		YHR058C	MED6	NA	Subunit of the RNA polymerase II mediator complex; associates with core polymerase subunits to form the RNA polymerase II holoenzyme; essential for transcriptional regulation	4.74e-12	6.97583	6.41285	6.50167	7.31319	6.66731	6.89966	6.89721	6.84331	6.88375	6.60067	6.16528	6.42385	7.06703	6.87484	7.29643	6.4545	6.31963	6.51561	7.35759	7.20901	7.29942	7.19953	2.10201	6.98094	6.93796	6.87077	6.61517	7.27708	7.7518	7.52504	7.07975	6.95801	6.80018	7.04157	6.93352
4487_at	FYV4	8	220110	12663529, 14562095, 15082542, 16118188, 16552446	GO:0000723: telomere maintenance, GO:0005739: mitochondrion, GO:0003674: molecular_function		YHR059W	FYV4	NA	Protein of unknown function, required for survival upon exposure to K1 killer toxin	1.02e-07	7.04535	6.43158	6.27293	7.05649	6.69833	6.67032	7.05273	6.84904	6.96185	4.86956	4.87681	5.71212	6.26869	6.26357	6.68742	6.05313	6.26143	6.40461	6.44378	5.8008	6.19272	6.30365	2.2993	6.06311	6.28364	6.35032	6.22631	5.95502	6.19292	6.10228	5.22329	6.24926	5.83927	6.347	6.16801
4491_at	PAN5	8	-225171	10541857, 11154694, 11935221, 12077337, 14562095, 17078969	GO:0015940: pantothenate biosynthetic process, GO:0005625: soluble fraction, GO:0005737: cytoplasm, GO:0008677: 2-dehydropantoate 2-reductase activity	00770: Pantothenate and CoA biosynthesis	YHR063C	PAN5	NA	2-dehydropantoate 2-reductase, part of the pantothenic acid pathway, structurally homologous to E. coli panE	5.2e-06	8.23588	8.59662	8.19338	8.87044	9.28645	8.85044	9.31622	8.93504	8.98471	8.03075	8.21478	7.72025	8.46287	8.54905	8.52058	8.91246	8.76003	8.29055	9.36774	9.55876	9.8454	9.62152	9.75338	9.66808	10.0744	10.0271	9.93708	9.49996	9.39109	9.49057	10.2143	9.89249	9.74972	8.99287	9.99718
4497_at	MYO1	8	151659	1534298, 2050812, 2076546, 2192232, 2263482, 3322809, 3892306, 7579704, 7615636, 8056830, 8629993, 9013666, 9153752, 9398685, 9415380, 9442111, 9519900, 9691031, 9701567, 9732290, 9763195, 9799361, 9864366, 9950677, 10028539, 10600712, 10652251, 10679017, 10751142, 11082046, 11157974, 11294886, 11564880, 11694587, 11731321, 11839781, 11942625, 12181343, 12589071, 12802080, 12808026, 15210731, 152…	GO:0000910: cytokinesis, GO:0000910: cytokinesis, GO:0000915: cytokinesis, contractile ring formation, GO:0000916: cytokinesis, contractile ring contraction, GO:0000916: cytokinesis, contractile ring contraction, GO:0007109: cytokinesis, completion of separation, GO:0000131: incipient cellular bud site, GO:0000142: cellular bud neck contractile ring, GO:0005935: cellular bud neck, GO:0016460: myo…		YHR023W	MYO1	NA	Type II myosin heavy chain, required for wild-type cytokinesis and cell separation; localizes to the actomyosin ring; binds to myosin light chains Mlc1p and Mlc2p through its IQ1 and IQ2 motifs respectively	0.00100866	6.38736	6.30918	6.026	7.17032	6.75916	7.14687	6.11207	5.85649	6.29485	6.19638	6.1564	6.29458	4.35623	5.68611	3.3559	6.26463	6.32356	4.57673	6.69086	6.30996	6.79312	7.25523	3.32171	6.3278	6.04866	6.27583	5.77996	6.7869	6.85108	6.513	6.00988	6.31623	6.28618	6.44603	6.49689
4498_at	MAS2	8	-159185	2007593, 2141023, 2229072, 2905264, 3061797, 3061808, 6235522, 7586024, 9737975, 9829989, 10428860, 10496979, 10942759, 11368022, 12791261, 14576278, 16120303, 16823961	GO:0006627: mitochondrial protein processing, GO:0005739: mitochondrion, GO:0017087: mitochondrial processing peptidase complex, GO:0004240: mitochondrial processing peptidase activity		YHR024C	MAS2	MIF2	Larger subunit of the mitochondrial processing protease (MPP), essential processing enzyme that cleaves the N-terminal targeting sequences from mitochondrially imported proteins	6.75e-05	6.35484	6.08161	5.91072	6.62279	6.01067	6.13075	6.35627	6.32495	7.00121	5.8106	5.67641	5.98172	6.12111	6.50079	6.89005	6.3857	6.89008	6.77507	5.92324	5.29026	5.76095	5.80713	3.34055	4.99265	5.26309	6.10208	5.48982	6.04962	6.19737	6.08743	5.87252	6.04809	6.02145	6.3004	6.13039
4499_at	THR1	8	159431	787537, 1337256, 1789001, 1847111, 2165904, 2176637, 3533713, 4550500, 5900603, 6291039, 6358862, 8973190, 11606770, 12077312, 14657499, 15060153, 15066826, 16034824, 16267274, 16432255, 17606896	GO:0006549: isoleucine metabolic process, GO:0006555: methionine metabolic process, GO:0006566: threonine metabolic process, GO:0009092: homoserine metabolic process, GO:0005575: cellular_component, GO:0004413: homoserine kinase activity, GO:0004413: homoserine kinase activity	00260: Glycine, serine and threonine metabolism	YHR025W	THR1	NA	Homoserine kinase, conserved protein required for threonine biosynthesis; expression is regulated by the GCN4-mediated general amino acid control pathway	1.04e-06	9.21069	7.88496	8.48158	8.90042	8.8232	8.6179	10.1427	10.3234	10.6525	9.25118	9.09115	9.46539	10.0944	10.5205	10.8664	10.1654	10.5207	10.8233	8.92789	8.73496	8.71636	8.48691	4.80791	8.68383	10.2546	9.97638	9.52881	9.18766	9.86819	9.56222	9.39123	10.2694	10.2464	10.7986	10.3906
4502_at	DAP2	8	-167427	1527174, 2022624, 2199301, 2647766, 3305478, 3897148, 6378661, 7975897, 8129953, 9045640, 9234752, 9353927, 14645503, 15812650, 17078969, 17179087	GO:0016485: protein processing, GO:0000329: membrane of vacuole with cell cycle-correlated morphology, GO:0016806: dipeptidyl-peptidase and tripeptidyl-peptidase activity		YHR028C	DAP2	DPP2	Dipeptidyl aminopeptidase, synthesized as a glycosylated precursor; localizes to the vacuolar membrane; similar to Ste13p	3.27e-08	7.95861	8.36889	7.85209	7.67624	8.33359	8.11825	7.98538	7.69049	7.92068	8.65437	8.7513	8.56928	8.17141	8.43714	8.37471	8.61769	8.27802	8.09416	9.00052	9.01185	9.32042	9.01079	9.07273	9.19488	8.71083	9.04857	8.67432	9.65605	9.54719	9.71694	9.66282	9.71245	9.33629	8.58965	9.66171
4503_at	YHI9	8	-168554	12140549, 16021630, 16582425, 17439666	GO:0008150: biological_process, GO:0005575: cellular_component, GO:0003674: molecular_function		YHR029C	YHI9	NA	Protein of unknown function that is a member of the PhzF superfamily, although unlike its bacterial homolog, is most likely not involved in phenazine production; possibly involved in a membrane regulation metabolic pathway	4.7e-06	6.64432	6.3581	6.28132	7.24131	7.92057	7.30859	8.37619	8.31919	8.24726	7.09898	7.17523	6.58114	8.2429	8.32988	8.6105	8.28294	7.9068	8.16317	9.40385	9.3438	9.58976	9.79082	9.77457	9.551	10.689	10.3856	10.4286	9.70936	9.33276	9.84428	10.4049	10.1628	10.1067	9.23306	10.2264
4505_at	RRM3	8	-172963	7659776, 8293975, 9845373, 10077188, 10693764, 11163153, 11743205, 11779788, 12050116, 12058079, 12239216, 12409464, 12686542, 14566339, 14690605, 14764870, 15037547, 15060144, 15060145, 15082794, 15542831, 15579680, 15775982, 15829566, 15863512, 15889139, 15907372, 16137624, 16418273, 16428246, 16487579, 16751663, 16809776, 17114288, 17114583, 17172855, 17192851	GO:0000002: mitochondrial genome maintenance, GO:0006260: DNA replication, GO:0006260: DNA replication, GO:0006260: DNA replication, GO:0005657: replication fork, GO:0005657: replication fork, GO:0005724: nuclear telomeric heterochromatin, GO:0003678: DNA helicase activity, GO:0003678: DNA helicase activity, GO:0004003: ATP-dependent DNA helicase activity		YHR031C	RRM3	RTT104	DNA helicase involved in rDNA replication and Ty1 transposition; relieves replication fork pauses at telomeric regions; structurally and functionally related to Pif1p	0.00256659	5.42581	5.82027	5.5672	5.05681	5.10787	5.40023	5.49442	4.74954	4.74284	5.84229	6.39645	6.33124	6.40511	6.08438	6.49754	6.4415	6.07877	6.10614	5.838	5.44439	6.07925	5.83105	5.93419	5.72767	5.54657	6.04245	5.63057	6.96463	7.15861	6.58649	6.99347	6.80556	6.37612	6.31081	6.70199
4511_at	PUT2	8	181970	387737, 1395511, 2689861, 2689862, 3025596, 3058716, 3062363, 3121434, 4145181, 6098824, 6358862, 6997271, 7009582, 7592417, 7891726, 8100228, 8264536, 8416910, 8572700, 8621661, 9207088, 9700195, 9990050, 10629046, 10640599, 10850990, 11028909, 11137008, 11179416, 11190469, 11401696, 11532180, 12620851, 14576278, 15308773, 15879519, 16233323, 16823961, 17287356, 17308034	GO:0006537: glutamate biosynthetic process, GO:0006562: proline catabolic process, GO:0010133: proline catabolic process to glutamate, GO:0005739: mitochondrion, GO:0005739: mitochondrion, GO:0003842: 1-pyrroline-5-carboxylate dehydrogenase activity, GO:0003842: 1-pyrroline-5-carboxylate dehydrogenase activity	00251: Glutamate metabolism, 00330: Arginine and proline metabolism	YHR037W	PUT2	NA	Delta-1-pyrroline-5-carboxylate dehydrogenase, nuclear-encoded mitochondrial protein involved in utilization of proline as sole nitrogen source; deficiency of the human homolog causes HPII, an autosomal recessive inborn error of metabolism	3.03e-05	7.69734	7.96341	7.68206	6.94456	7.13607	7.42179	6.92536	6.47789	5.62745	8.99936	9.13463	8.99776	8.95119	9.07172	9.25065	8.56782	9.25676	9.18616	8.65355	8.8642	8.88168	8.83349	8.8115	8.76198	7.26149	8.3574	8.05853	10.3363	10.5103	10.7191	10.8011	10.5656	10.2317	9.32224	10.3258
4514_at							YHR039C-B	NA	NA	NA	0.0110682	11.9579	11.9741	11.8319	12.0657	11.8551	12.278	12.2851	12.0789	11.5015	11.0889	11.1629	11.0967	11.7978	11.8426	11.7503	11.2068	11.6968	11.176	12.5121	12.3266	12.4616	12.3792	12.4093	12.1965	12.3075	12.6374	12.8419	12.4171	12.5377	12.469	12.2485	12.619	12.466	11.6665	12.2267
4530_at	DIA4	8	127774	1108023, 4879089, 8816471, 9405405, 10764807, 10888885, 10929718, 11063681, 11747308, 14562095, 15919724	GO:0001403: invasive growth (sensu Saccharomyces), GO:0006434: seryl-tRNA aminoacylation, GO:0007124: pseudohyphal growth, GO:0009060: aerobic respiration, GO:0009060: aerobic respiration, GO:0005737: cytoplasm, GO:0005739: mitochondrion, GO:0005739: mitochondrion, GO:0004828: serine-tRNA ligase activity, GO:0004828: serine-tRNA ligase activity, GO:0004828: serine-tRNA ligase activity	00260: Glycine, serine and threonine metabolism, 00970: Aminoacyl-tRNA biosynthesis	YHR011W	DIA4	NA	Probable mitochondrial seryl-tRNA synthetase, mutant displays increased invasive and pseudohyphal growth	0.00106622	6.09341	6.39184	5.69313	5.62767	5.09759	5.67269	6.33243	5.78271	5.3456	5.78117	6.37414	6.7988	6.15582	5.93956	5.93686	6.21116	6.57144	6.69392	5.47995	4.54016	5.58996	4.69058	4.40096	4.5157	4.27025	5.45594	5.10712	6.22719	6.42448	5.52981	4.91061	5.21608	4.66469	5.05266	4.99429
4539_at	RMD11	8	-62561	12586695, 14764870	GO:0008150: biological_process, GO:0005575: cellular_component, GO:0003674: molecular_function		YHL023C	RMD11	NA	Protein required for sporulation	0.00187195	5.76461	5.86301	5.34634	5.91075	5.21233	5.95449	5.56321	5.56181	4.9749	5.83957	6.23036	6.01437	5.77747	5.84191	5.13586	5.88695	6.21267	5.717	6.7828	6.68931	7.28894	5.98884	6.09184	5.85773	5.73106	6.12599	5.95781	7.48915	7.50547	6.50453	6.52147	6.90965	6.61776	6.31844	6.89094
4546_at	DUR3	8	-74241	3491, 1089637, 1938916, 7867803, 8021936, 8091229, 8335627, 8367295, 8543057, 10748041, 10940301, 12860388, 12871953, 12958213, 14595107, 14690598, 15843952, 16118182, 16682459, 16923078, 17218313, 17264988	GO:0015840: urea transport, GO:0015840: urea transport, GO:0015847: putrescine transport, GO:0015847: putrescine transport, GO:0015848: spermidine transport, GO:0015848: spermidine transport, GO:0005886: plasma membrane, GO:0005886: plasma membrane, GO:0005886: plasma membrane, GO:0015204: urea transporter activity, GO:0015204: urea transporter activity, GO:0015489: putrescine transmembrane trans…		YHL016C	DUR3	NA	Plasma membrane transporter for both urea and polyamines, expression is highly sensitive to nitrogen catabolite repression and induced by allophanate, the last intermediate of the allantoin degradative pathway	4.33e-05	5.21553	5.26027	4.9327	4.76567	4.01099	4.72828	4.55181	3.51763	4.00258	7.06564	6.40932	7.30676	6.82344	6.69762	6.98573	5.85021	6.15695	5.85656	9.5159	9.72651	9.80509	7.44024	7.38097	8.41983	4.41713	6.46604	6.24365	12.2634	11.5922	11.9042	10.0957	10.2095	8.28924	8.45167	8.3671
4555_at	STE20	8	-97933	1311206, 1464311, 7477268, 7493928, 7498791, 7502048, 7502582, 7515885, 7556080, 7559398, 7565673, 7592806, 7597098, 7608157, 7649470, 7651520, 7665586, 7744004, 7834739, 7851759, 7880530, 7941753, 7958886, 8001818, 8024815, 8107774, 8193546, 8246877, 8259520, 8389568, 8421676, 8553702, 8566796, 8570176, 8597596, 8598209, 8608010, 8620541, 8626411, 8643578, 8649369, 8702870, 8722766, 8754808, 875…	GO:0000185: activation of MAPKKK activity, GO:0000282: cellular bud site selection, GO:0000750: pheromone-dependent signal transduction during conjugation with cellular fusion, GO:0000750: pheromone-dependent signal transduction during conjugation with cellular fusion, GO:0001402: signal transduction during filamentous growth, GO:0001403: invasive growth (sensu Saccharomyces), GO:0006468: protein…	04010: MAPK signaling pathway	YHL007C	STE20	NA	Signal transducing kinase of the PAK (p21-activated kinase) family, involved in pheromone response and pseudohyphal/invasive growth pathways, activated by Cdc42p; binds Ste4p at a GBB motif present in noncatalytic domains of PAK kinases	2.4e-10	6.17054	6.3177	6.2176	6.31966	6.039	6.14519	6.2871	6.0261	5.87665	5.79714	5.40966	5.86255	5.63763	5.55954	6.0578	6.21055	5.92585	5.96633	6.06602	5.38823	6.03683	6.07743	1.26888	5.70446	5.81546	6.50953	6.09181	6.31401	6.53157	6.09329	5.54288	6.00747	5.61903	5.712	6.01939
4558_at	MRP4	8	99215	1531984, 2088182, 9445368, 11433365, 12392552, 14576278, 16254148, 16823961, 17604309	GO:0006412: translation, GO:0006412: translation, GO:0005739: mitochondrion, GO:0005763: mitochondrial small ribosomal subunit, GO:0005763: mitochondrial small ribosomal subunit, GO:0000049: tRNA binding, GO:0003735: structural constituent of ribosome, GO:0003735: structural constituent of ribosome		YHL004W	MRP4	NA	Mitochondrial ribosomal protein of the small subunit	0.00989078	7.71699	6.37161	7.20644	7.12882	6.93569	6.84884	7.58362	7.42707	7.9661	6.91963	7.71526	8.05192	7.39336	7.07665	8.22286	8.59592	8.49222	9.26887	6.40085	5.58114	6.53268	6.56086	6.01198	5.65355	6.4525	6.6596	6.05486	6.65345	8.05895	7.16425	6.57912	7.71594	7.66553	8.46058	7.63313
4565_at	ECM34	8	14899	12368245, 16269202	GO:0007047: cell wall organization and biogenesis, GO:0005575: cellular_component, GO:0003674: molecular_function		YHL043W	ECM34	NA	Putative protein of unknown function, member of the DUP380 subfamily of conserved, often subtelomerically-encoded proteins	2.1e-08	3.47572	2.93176	3.12457	5.20711	5.04872	5.32791	5.43842	4.71639	4.74601	2.58678	2.68749	2.5747	2.64083	2.67316	2.53005	2.5646	2.51387	2.6899	4.94878	4.75478	5.01108	5.68466	2.85687	5.53158	5.6086	5.59659	5.31111	2.71127	2.82116	2.68737	2.78718	2.70537	2.55469	2.70114	2.74756
4566_at		8	15665	10601195, 16269202	GO:0008150: biological_process, GO:0005575: cellular_component, GO:0003674: molecular_function		YHL042W	YHL042W	NA	Putative protein of unknown function; member of the DUP380 subfamily of conserved, often subtelomerically-encoded proteins	4.74e-12	5.82675	6.36041	5.78795	7.27955	7.19944	7.32199	7.47496	7.10961	7.30209	3.42094	3.61836	3.89747	3.73219	3.77242	4.18764	3.83054	3.92555	3.79324	7.04935	6.90884	7.28573	7.33676	1.62944	7.31784	7.59894	8.06194	7.82065	5.40003	5.72929	5.11232	4.57227	5.20808	4.44201	4.33608	4.3332
4568_at	ARN1	8	-20968	10744769, 10748025, 10802175, 10811893, 11120744, 11158346, 11562378, 12060662, 12110576, 12183576, 12196168, 12721368, 12756250, 12888492, 14570984, 14871932, 15649888, 15719020, 15870279, 15886332, 15942929, 16024809, 16118182, 16122766, 16377885, 16437160, 16697062, 16750173, 16911514, 16973600, 17344478, 17665200	GO:0015892: siderophore-iron transport, GO:0005768: endosome, GO:0016023: cytoplasmic membrane-bound vesicle, GO:0015343: siderophore-iron transmembrane transporter activity		YHL040C	ARN1	NA	Transporter, member of the ARN family of transporters that specifically recognize siderophore-iron chelates; responsible for uptake of iron bound to ferrirubin, ferrirhodin, and related siderophores	6.16e-06	7.41166	6.45143	7.17327	5.43523	4.4531	5.18994	4.69119	4.60452	4.59544	7.81521	7.00981	7.09185	7.2413	7.58113	6.85212	5.03344	5.62186	5.10568	6.62791	6.15163	6.75551	5.88934	2.23491	5.80653	3.58307	4.55545	4.17925	4.91235	4.90426	4.66964	4.04075	4.66333	4.52828	4.41159	4.41629
4569_at		8	21780	14562095, 16544271, 17005568	GO:0042254: ribosome biogenesis and assembly, GO:0005737: cytoplasm, GO:0003674: molecular_function		YHL039W	YHL039W	NA	Putative protein of unknown function; green fluorescent protein (GFP)-fusion protein localizes to the cytoplasm	2.67e-07	5.80674	5.27694	5.38017	6.28461	5.69731	6.18786	6.24227	5.94197	6.20628	5.67986	5.60276	5.97132	6.12848	6.20113	5.96744	5.58264	5.81917	5.61969	5.40685	5.34288	5.70032	6.24009	3.24955	6.0947	5.75857	6.30491	5.62697	5.41867	5.34228	5.40558	4.97498	5.38141	5.39918	5.93715	5.51553
4572_at	MUP3	8	26239	8893857, 15575969, 15879519, 16118182, 16751107, 16969341, 17327492	GO:0006865: amino acid transport, GO:0006865: amino acid transport, GO:0016020: membrane, GO:0015191: L-methionine transmembrane transporter activity, GO:0015191: L-methionine transmembrane transporter activity, GO:0015191: L-methionine transmembrane transporter activity		YHL036W	MUP3	NA	Low affinity methionine permease, similar to Mup1p	0.0107973	7.5895	7.42944	7.03054	6.73803	7.32044	7.13175	7.11218	7.29674	6.81662	8.09409	8.41425	7.65423	7.94761	8.37675	8.4055	8.19882	7.63338	7.65439	7.95475	7.96707	8.10854	7.59897	7.80914	7.50774	7.74281	7.23755	7.27879	9.7948	9.32476	9.85072	9.41683	9.29472	8.78555	7.90939	8.98532
4576_at	GUT1	8	-38506	191434, 8358828, 8499912, 10536147, 11032329, 11142398, 12167649, 12734673, 14562095, 15135071, 15201226, 15381122, 15851105, 16034824, 16208474, 16741729, 17287356	GO:0006071: glycerol metabolic process, GO:0005737: cytoplasm, GO:0004370: glycerol kinase activity, GO:0004370: glycerol kinase activity	00561: Glycerolipid metabolism	YHL032C	GUT1	NA	Glycerol kinase, converts glycerol to glycerol-3-phosphate; glucose repression of expression is mediated by Adr1p and Ino2p-Ino4p; derepression of expression on non-fermentable carbon sources is mediated by Opi1p and Rsf1p	0.004114	8.8458	9.06196	8.64484	7.50339	7.89222	7.87499	7.29766	7.07712	7.41971	11.0182	11.1289	10.974	10.8889	11.008	10.7772	10.6984	10.7151	10.4504	6.90018	6.64004	6.98401	7.2035	7.54366	6.63842	5.73525	7.19634	6.54641	7.30211	7.6635	7.31513	7.54471	7.33848	7.21173	6.90252	7.10445
4580_at	WSC4	8	48761	7665478, 8798620, 9391108, 10196219, 10361272, 10430578, 10508863, 11545731, 11572776, 11589572, 12077337, 14665455, 15843968	GO:0006616: SRP-dependent cotranslational protein targeting to membrane, translocation, GO:0006950: response to stress, GO:0009408: response to heat, GO:0009408: response to heat, GO:0045047: protein targeting to ER, GO:0005624: membrane fraction, GO:0005789: endoplasmic reticulum membrane, GO:0004888: transmembrane receptor activity, GO:0004888: transmembrane receptor activity		YHL028W	WSC4	c("YFW1", "YHC8")	ER membrane protein involved in the translocation of soluble secretory proteins and insertion of membrane proteins into the ER membrane; may also have a role in the stress response but has only partial functional overlap with WSC1-3	5.2e-08	5.3879	5.48655	4.86101	4.32791	4.44942	4.53301	5.91204	5.51952	4.61631	6.70832	6.66082	6.80436	5.86338	5.33174	5.68054	4.40239	4.3305	4.02978	9.63607	9.89979	9.83381	8.57451	8.49252	8.79028	8.89186	9.36631	9.07997	9.9135	10.4132	10.226	10.0425	9.87186	9.4178	8.4934	9.25251
4711_at	YOR1	7	1052830	7629054, 8524254, 8663018, 9020838, 9090054, 9115278, 9271421, 9393437, 9393438, 9442049, 9488429, 9559778, 9575223, 9693718, 9818966, 9890948, 10082567, 10581358, 10601275, 10792726, 10905355, 11134057, 11278859, 11321575, 11415981, 11443135, 11909958, 11919720, 12007631, 12011102, 12073095, 12107161, 12453227, 12529331, 12755704, 12912927, 12936966, 13678835, 14512416, 14570984, 15145054, 15161…	GO:0000723: telomere maintenance, GO:0006810: transport, GO:0042493: response to drug, GO:0005624: membrane fraction, GO:0005886: plasma membrane, GO:0008559: xenobiotic-transporting ATPase activity		YGR281W	YOR1	YRS1	Plasma membrane ATP-binding cassette (ABC) transporter, multidrug transporter mediates export of many different organic anions including oligomycin	1.87e-05	8.44655	8.4304	8.3293	8.06692	8.15892	8.23371	7.48986	7.06849	7.12996	8.7256	8.62342	8.6247	8.06088	8.0508	8.2394	7.77793	7.98265	7.74655	8.49902	7.96393	8.36376	8.19882	6.10169	7.68597	6.72643	7.28266	7.12749	9.29396	9.47916	9.22173	8.08341	7.99186	7.84907	7.75883	8.09589
4712_at	BGL2	7	-1058730	1544574, 1632643, 2509432, 7565410, 7593160, 7851411, 7985414, 8152414, 8458852, 8857268, 9043114, 9090054, 9748433, 9846753, 9916160, 10234784, 10594829, 10935174, 12023081, 14574112, 15116342, 15470094, 15470095, 15470100, 15714948, 15950156, 15964806, 17004323, 17091596, 17229886, 17339375	GO:0007047: cell wall organization and biogenesis, GO:0009277: chitin- and beta-glucan-containing cell wall, GO:0004338: glucan 1,3-beta-glucosidase activity	00500: Starch and sucrose metabolism	YGR282C	BGL2	NA	Endo-beta-1,3-glucanase, major protein of the cell wall, involved in cell wall maintenance	0	12.1362	11.7245	11.9036	12.1934	12.338	12.2568	12.3319	12.0325	12.3017	12.2141	12.0883	12.3359	12.4384	12.4356	12.6631	11.786	12.15	12.1563	12.1023	11.8773	12.0251	12.2582	3.46336	12.1434	12.222	12.1249	11.9108	12.3489	12.5259	12.2359	11.9272	12.2052	11.9844	12.1281	12.0464
4713_at		7	-1060046	9090054, 12702675, 14562095, 16195452, 16544271, 16702403	GO:0042254: ribosome biogenesis and assembly, GO:0005730: nucleolus, GO:0005840: ribosome, GO:0003674: molecular_function		YGR283C	YGR283C	NA	Protein of unknown function; may interact with ribosomes, based on co-purification experiments; deletion mutant is resistant to fluconazole; green fluorescent protein (GFP)-fusion protein localizes to the nucleolus	7.47e-07	4.78538	4.15384	4.28166	5.53992	4.91557	5.46422	6.25969	5.89553	5.81128	4.50922	4.42432	4.44088	4.6704	4.61971	4.78801	4.92681	5.56577	5.25348	4.4402	3.71852	4.65463	5.30795	1.57165	4.81977	5.42344	5.96473	5.21242	4.20883	4.68629	4.06384	3.83475	4.6483	4.89272	5.02672	5.30457
4714_at	ERV29	7	-1061596	9090054, 11157978, 11274415, 11316816, 11711675, 11870858, 12489128, 12499351, 12711700, 12857862, 14764870, 15350220, 15504911, 15516922, 17520482	GO:0006888: ER to Golgi vesicle-mediated transport, GO:0030134: ER to Golgi transport vesicle, GO:0003674: molecular_function		YGR284C	ERV29	NA	Protein localized to COPII-coated vesicles, involved in vesicle formation and incorporation of specific secretory cargo	5.78e-12	9.52982	8.87605	8.9256	9.6312	9.48896	9.68374	10.2232	10.0985	10.1392	9.92023	10.0368	10.3375	10.0734	9.8702	9.95679	9.1447	9.52529	9.63519	9.7352	9.33509	9.88029	10.4972	3.13828	10.1294	10.1772	10.4347	9.87625	9.74994	9.46942	9.25872	8.3719	9.49964	9.12818	9.68911	9.26884
[truncated: 320 more rows]

## Sheet: Oxygen_genes
Probe	Description	Chromosome	Chromosome Location	PubMed	Gene Ontology	Pathway	ORF	GeneName	Alias	Full Description	adjP.value	CA_D03_1_s98.CEL	CA_D03_2_s98.CEL	CA_D03_3_s98.CEL	CA_D1_1_s98.CEL	CA_D1_2_s98.CEL	CA_D1_3_s98.CEL	CA_D2_1_s98.CEL	CA_D2_2_s98.CEL	CA_D2_3_s98.CEL	CO_D03_1_s98.CEL	CO_D03_2_s98.CEL	CO_D03_3_s98.CEL	CO_D1_1_s98.CEL	CO_D1_2_s98.CEL	CO_D1_3_s98.CEL	CO_D2_1_s98.CEL	CO_D2_2_s98.CEL	CO_D2_3_s98.CEL	NA_D03_1_s98.CEL	NA_D03_2_s98.CEL	NA_D03_3_s98.CEL	NA_D1_1_s98.CEL	NA_D1_2_s98.CEL	NA_D1_3_s98.CEL	NA_D2_1_s98.CEL	NA_D2_2_s98.CEL	NA_D2_3_s98.CEL	NO_D03_1_s98.CEL	NO_D03_2_s98.CEL	NO_D03_3_s98.CEL	NO_D1_2_s98.CEL	NO_D1_3_s98.CEL	NO_D2_1_s98.CEL	NO_D2_2_s98.CEL	NO_D2_3_s98.CEL
[truncated: 2,001 more rows]

[truncated: 3 more sheets: GO_UP, GO_DOWN, TF_interaction]
